# Supplementary material for: ​Comprehensive mendelian randomization analysis of plasma proteomics to identify new therapeutic targets for the treatment of coronary heart disease and myocardial infarction
Source: J Transl Med. 2024 Apr 30;22:404. doi: 10.1186/s12967-024-05178-8 (PMC11061979; doi:10.1186/s12967-024-05178-8)
Supplement: Supplementary file 2 — Supplementary Material 2 [file 12967_2024_5178_MOESM2_ESM.xlsx]

## Sheet: Table S1
Table S1: Results of proteome-wide Mendelian randomization analysis (1667 cis pQTLs) of coronary heart disease.
Protein	Author	Method	Nsnp	OR (95% CI)	P value
LPA	Yao	Inverse variance weighted	4	1.23 (1.15, 1.32)	5.74e-10
APOB	Ferkingstad	Wald ratio	1	2.14 (1.63, 2.81)	5.08e-08
VAMP5	Sun_2	Wald ratio	1	2.05 (1.57, 2.68)	1.42e-07
IL6R	Suhre	Wald ratio	1	0.96 (0.95, 0.98)	2.21e-07
TGFB1	Sun_2	Wald ratio	1	1.30 (1.17, 1.44)	3.41e-07
FES	Sun_2	Wald ratio	1	0.68 (0.59, 0.79)	6.4e-07
FGF5	Sun_2	Wald ratio	1	1.08 (1.05, 1.11)	1.03e-06
SWAP70	Pietzner	Wald ratio	1	0.93 (0.91, 0.96)	1.35e-06
TAGLN2	Pietzner	Wald ratio	1	1.40 (1.22, 1.61)	2.46e-06
ABO	Sun_1	Wald ratio	1	1.03 (1.02, 1.05)	4.63e-06
PCSK9	Sun_2	Wald ratio	1	1.25 (1.13, 1.38)	7.47e-06
COL6A3	Pietzner	Inverse variance weighted	2	1.28 (1.15, 1.43)	8.15e-06
PGF	Folkersen	Wald ratio	1	0.69 (0.59, 0.82)	1.64e-05
MST1	Suhre	Wald ratio	1	1.03 (1.02, 1.05)	4.49e-05
APOC3	Pietzner	Wald ratio	1	1.27 (1.13, 1.42)	5.6e-05
APOF	Ferkingstad	Wald ratio	1	1.28 (1.13, 1.45)	0.000103
C1R	Suhre	Wald ratio	1	1.07 (1.03, 1.11)	0.000297
C1S	Pietzner	Wald ratio	1	1.05 (1.02, 1.07)	0.000297
MXRA7	Ferkingstad	Wald ratio	1	0.89 (0.83, 0.95)	0.000344
GGT5	Sun_2	Wald ratio	1	0.88 (0.82, 0.94)	0.000435
ADAM15	Sun_2	Wald ratio	1	1.05 (1.02, 1.08)	0.000468
PLG	Suhre	Wald ratio	1	0.90 (0.85, 0.96)	0.000629
ACOX1	Sun_2	Wald ratio	1	1.61 (1.22, 2.13)	0.000749
LAYN	Sun_2	Wald ratio	1	0.92 (0.87, 0.96)	0.000754
LAMB1_LAMC1_LAMA1	Sun_1	Wald ratio	1	0.90 (0.84, 0.96)	0.000762
CD207	Sun_2	Wald ratio	1	1.08 (1.03, 1.14)	0.000792
APOA5	Pietzner	Wald ratio	1	1.05 (1.02, 1.08)	0.000836
ZADH2	Pietzner	Wald ratio	1	0.85 (0.77, 0.94)	0.000846
SERPINA1	Pietzner	Wald ratio	1	1.08 (1.03, 1.13)	0.00117
GALNT2	Sun_2	Wald ratio	1	0.90 (0.84, 0.96)	0.00124
PDE5A	Pietzner	Wald ratio	1	0.92 (0.87, 0.97)	0.00147
PLA2G12B	Pietzner	Wald ratio	1	1.22 (1.08, 1.38)	0.00152
FKBP1B	Pietzner	Wald ratio	1	0.90 (0.85, 0.96)	0.00156
CALCOCO1	Sun_2	Wald ratio	1	0.78 (0.67, 0.91)	0.00165
CCBL2	Pietzner	Wald ratio	1	0.93 (0.89, 0.98)	0.00204
AGT	Suhre	Wald ratio	1	1.10 (1.03, 1.16)	0.0021
LPL	Sun_2	Wald ratio	1	0.92 (0.87, 0.97)	0.0021
MMP12	Folkersen	Wald ratio	1	0.94 (0.91, 0.98)	0.0022
ANGPTL1	Pietzner	Wald ratio	1	0.93 (0.89, 0.98)	0.00221
TIMP3	Pietzner	Wald ratio	1	0.97 (0.95, 0.99)	0.00234
FABP2	Sun_2	Wald ratio	1	0.86 (0.79, 0.95)	0.00238
BCAM	Sun_2	Wald ratio	1	1.19 (1.06, 1.33)	0.0024
PPCS	Pietzner	Wald ratio	1	1.19 (1.06, 1.32)	0.00244
FN1	Suhre	Wald ratio	1	0.95 (0.93, 0.98)	0.00246
CNTN2	Sun_2	Wald ratio	1	0.96 (0.94, 0.99)	0.00258
QPCTL	Ferkingstad	Wald ratio	1	0.89 (0.83, 0.96)	0.00263
HTRA1	Pietzner	Wald ratio	1	0.80 (0.69, 0.93)	0.00289
AZGP1	Pietzner	Wald ratio	1	0.93 (0.88, 0.97)	0.00335
EPHA2	Sun_2	Wald ratio	1	0.81 (0.70, 0.94)	0.0042
ACAN	Sun_2	Wald ratio	1	1.28 (1.08, 1.51)	0.00435
LTBP3	Sun_2	Wald ratio	1	1.06 (1.02, 1.10)	0.0045
THSD1	Pietzner	Wald ratio	1	0.94 (0.91, 0.98)	0.00477
TMEM106B	Pietzner	Wald ratio	1	0.89 (0.82, 0.96)	0.00515
CNP	Pietzner	Wald ratio	1	0.76 (0.63, 0.93)	0.00638
COMT	Sun_2	Wald ratio	1	0.94 (0.91, 0.98)	0.00668
TFPI	Sun_2	Wald ratio	1	0.92 (0.87, 0.98)	0.00684
ANGPT1	Sun_2	Wald ratio	1	1.15 (1.04, 1.27)	0.0069
FER	Pietzner	Wald ratio	1	0.78 (0.65, 0.94)	0.00738
HGFAC	Pietzner	Wald ratio	1	0.97 (0.95, 0.99)	0.00756
FOLH1	Pietzner	Wald ratio	1	0.88 (0.79, 0.97)	0.00785
NTN4	Pietzner	Wald ratio	1	1.15 (1.04, 1.27)	0.00792
SDF2	Pietzner	Wald ratio	1	1.08 (1.02, 1.15)	0.0081
VTN_SEBOX	Pietzner	Wald ratio	1	1.02 (1.01, 1.04)	0.0081
COL4A1	Sun_2	Wald ratio	1	0.86 (0.78, 0.96)	0.00823
REG1B	Sun_2	Wald ratio	1	1.08 (1.02, 1.14)	0.00882
TSG101	Pietzner	Wald ratio	1	0.91 (0.84, 0.98)	0.00901
ERAP2	Pietzner	Wald ratio	1	1.02 (1.01, 1.04)	0.00991
NRP1	Pietzner	Wald ratio	1	0.93 (0.87, 0.98)	0.0106
VSIR	Pietzner	Inverse variance weighted	2	1.03 (1.01, 1.05)	0.0106
SNX9	Sun_2	Wald ratio	1	1.34 (1.07, 1.69)	0.0109
C7	Pietzner	Wald ratio	1	0.94 (0.90, 0.99)	0.0115
TIRAP	Sun_1	Wald ratio	1	0.86 (0.76, 0.97)	0.0117
IHH	Pietzner	Wald ratio	1	0.79 (0.66, 0.95)	0.0122
EFNA1	Sun_2	Wald ratio	1	1.08 (1.02, 1.15)	0.0126
MMP13	Pietzner	Wald ratio	1	1.25 (1.05, 1.48)	0.013
TNFRSF10B	Sun_2	Wald ratio	1	1.07 (1.02, 1.14)	0.0131
ATXN3	Pietzner	Wald ratio	1	1.08 (1.02, 1.16)	0.0134
IGFBP3	Sun_2	Wald ratio	1	1.05 (1.01, 1.10)	0.0137
MMP16	Pietzner	Wald ratio	1	0.91 (0.85, 0.98)	0.0138
GSTT2B	Pietzner	Wald ratio	1	1.04 (1.01, 1.08)	0.014
ASGR1	Sun_2	Wald ratio	1	1.21 (1.04, 1.40)	0.0141
DYNLL2	Ferkingstad	Wald ratio	1	0.66 (0.47, 0.92)	0.0146
PSG7	Pietzner	Wald ratio	1	0.85 (0.74, 0.97)	0.0148
SEMA3C	Sun_1	Wald ratio	1	1.13 (1.02, 1.26)	0.0151
CFH	Suhre	Wald ratio	1	0.96 (0.92, 0.99)	0.0153
HSPC159	Ferkingstad	Wald ratio	1	1.47 (1.07, 2.00)	0.016
ASPH	Pietzner	Wald ratio	1	1.12 (1.02, 1.23)	0.0162
CLUL1	Sun_2	Wald ratio	1	1.05 (1.01, 1.08)	0.0168
FST	Folkersen	Wald ratio	1	1.19 (1.03, 1.38)	0.0168
ESAM	Pietzner	Wald ratio	1	1.09 (1.01, 1.16)	0.0175
IFNGR2	Sun_2	Wald ratio	1	1.02 (1.00, 1.04)	0.0175
SHH	Ferkingstad	Wald ratio	1	0.78 (0.64, 0.96)	0.0183
SCAMP3	Sun_2	Wald ratio	1	1.36 (1.05, 1.75)	0.0188
TMEM106A	Pietzner	Wald ratio	1	0.84 (0.73, 0.97)	0.0195
TBCB	Pietzner	Wald ratio	1	1.32 (1.04, 1.65)	0.0196
MFAP2	Pietzner	Wald ratio	1	0.95 (0.91, 0.99)	0.0206
CST4	Pietzner	Wald ratio	1	0.93 (0.87, 0.99)	0.0208
PBLD	Sun_2	Wald ratio	1	1.05 (1.01, 1.09)	0.0211
CSF1	Sun_2	Wald ratio	1	1.12 (1.02, 1.23)	0.0215
AARSD1	Sun_2	Wald ratio	1	1.20 (1.03, 1.40)	0.022
LGALSL	Pietzner	Wald ratio	1	1.29 (1.04, 1.61)	0.022
CSRP1	Pietzner	Wald ratio	1	0.80 (0.67, 0.97)	0.0221
IL1RN	Folkersen	Wald ratio	1	1.12 (1.02, 1.24)	0.0222
LAMC2	Sun_1	Wald ratio	1	1.04 (1.01, 1.07)	0.0222
LRP4	Ferkingstad	Wald ratio	1	1.05 (1.01, 1.10)	0.0227
ANXA2	Pietzner	Inverse variance weighted	2	1.02 (1.00, 1.04)	0.0241
PLEKHA1	Pietzner	Wald ratio	1	0.96 (0.93, 0.99)	0.0246
ITGAV	Sun_2	Wald ratio	1	1.17 (1.02, 1.35)	0.0254
IL18RAP	Suhre	Wald ratio	1	1.05 (1.01, 1.10)	0.0255
IFI16	Sun_1	Wald ratio	1	1.07 (1.01, 1.13)	0.0258
NAGLU	Ferkingstad	Wald ratio	1	1.04 (1.00, 1.08)	0.0262
SELPLG	Sun_2	Wald ratio	1	0.97 (0.94, 1.00)	0.027
PLXND1	Pietzner	Wald ratio	1	1.09 (1.01, 1.18)	0.0284
MUC13	Sun_2	Wald ratio	1	1.10 (1.01, 1.20)	0.0287
PRPSAP2	Pietzner	Wald ratio	1	0.86 (0.76, 0.99)	0.0289
PXN	Sun_2	Wald ratio	1	0.97 (0.94, 1.00)	0.0298
HAPLN1	Pietzner	Wald ratio	1	1.14 (1.01, 1.28)	0.0305
NPNT	Ferkingstad	Wald ratio	1	1.18 (1.01, 1.37)	0.0315
POLM	Pietzner	Wald ratio	1	1.13 (1.01, 1.27)	0.0315
IL16	Ferkingstad	Wald ratio	1	0.97 (0.94, 1.00)	0.0318
PTN	Sun_1	Wald ratio	1	0.91 (0.84, 0.99)	0.0319
PXDN	Ferkingstad	Wald ratio	1	0.86 (0.75, 0.99)	0.0322
PLTP	Pietzner	Wald ratio	1	1.03 (1.00, 1.07)	0.0327
VAT1	Sun_2	Wald ratio	1	0.86 (0.75, 0.99)	0.0329
C1QTNF3	Pietzner	Wald ratio	1	1.11 (1.01, 1.22)	0.033
KLKB1	Pietzner	Wald ratio	1	0.96 (0.92, 1.00)	0.0331
CXCL14	Sun_2	Wald ratio	1	0.75 (0.57, 0.98)	0.0333
AGAP2	Pietzner	Wald ratio	1	1.20 (1.01, 1.43)	0.0335
CTSH	Sun_2	Wald ratio	1	1.02 (1.00, 1.05)	0.0341
LGALS8	Sun_2	Wald ratio	1	1.08 (1.01, 1.15)	0.0343
ADA	Sun_2	Wald ratio	1	0.96 (0.93, 1.00)	0.0346
ART4	Pietzner	Wald ratio	1	1.02 (1.00, 1.04)	0.0346
SAA4	Pietzner	Wald ratio	1	0.97 (0.94, 1.00)	0.0346
SEPSECS	Pietzner	Wald ratio	1	0.90 (0.82, 0.99)	0.0346
GPX7	Pietzner	Wald ratio	1	0.97 (0.95, 1.00)	0.0348
CLEC4G	Sun_2	Wald ratio	1	0.89 (0.79, 0.99)	0.0354
NME2_NME1-NME2	Pietzner	Wald ratio	1	0.92 (0.86, 0.99)	0.0364
FAM171B	Sun_1	Wald ratio	1	1.08 (1.00, 1.15)	0.0368
CD22	Sun_2	Wald ratio	1	0.91 (0.84, 0.99)	0.0375
F2	Pietzner	Inverse variance weighted	2	1.15 (1.01, 1.31)	0.0376
TIE1	Pietzner	Wald ratio	1	0.92 (0.85, 1.00)	0.0382
BLMH	Sun_2	Wald ratio	1	1.04 (1.00, 1.07)	0.0383
SLPI	Pietzner	Wald ratio	1	1.16 (1.01, 1.33)	0.0384
VEGFA	Pietzner	Wald ratio	1	0.98 (0.95, 1.00)	0.0388
ITIH4	Pietzner	Wald ratio	1	1.13 (1.01, 1.27)	0.0394
ACP1	Suhre	Wald ratio	1	0.98 (0.97, 1.00)	0.0395
IDO1	Sun_1	Wald ratio	1	0.91 (0.84, 1.00)	0.0395
RPN1	Sun_1	Wald ratio	1	1.06 (1.00, 1.12)	0.0404
LY9	Sun_2	Wald ratio	1	1.04 (1.00, 1.08)	0.041
BMP6	Sun_2	Wald ratio	1	0.86 (0.75, 0.99)	0.0412
MAN1A2	Ferkingstad	Wald ratio	1	1.10 (1.00, 1.20)	0.0418
CTRC	Sun_2	Wald ratio	1	1.07 (1.00, 1.13)	0.0432
CXCL2_CXCL3	Pietzner	Wald ratio	1	0.80 (0.65, 0.99)	0.0444
TNFAIP6	Ferkingstad	Wald ratio	1	0.96 (0.93, 1.00)	0.0451
FLRT3	Pietzner	Wald ratio	1	1.03 (1.00, 1.06)	0.0452
HP	Suhre	Wald ratio	1	0.98 (0.95, 1.00)	0.0452
APOL3	Pietzner	Wald ratio	1	0.97 (0.95, 1.00)	0.047
PLA2G1B	Sun_2	Wald ratio	1	0.72 (0.53, 1.00)	0.0473
NUDT5	Pietzner	Wald ratio	1	1.21 (1.00, 1.47)	0.0477
BST2	Sun_2	Wald ratio	1	1.11 (1.00, 1.24)	0.0485
SCARA5	Sun_2	Wald ratio	1	0.94 (0.88, 1.00)	0.0487
GCDH	Pietzner	Wald ratio	1	0.87 (0.77, 1.00)	0.0488
CHMP2B	Pietzner	Wald ratio	1	1.05 (1.00, 1.11)	0.0494
DNAJB12	Pietzner	Wald ratio	1	0.84 (0.70, 1.00)	0.0502
TCEA2	Pietzner	Wald ratio	1	0.94 (0.88, 1.00)	0.0504
GNRH2	Pietzner	Wald ratio	1	0.94 (0.88, 1.00)	0.0509
PZP	Pietzner	Wald ratio	1	1.05 (1.00, 1.11)	0.0528
NUB1	Sun_2	Wald ratio	1	0.89 (0.78, 1.00)	0.0535
UNC45A	Pietzner	Wald ratio	1	1.19 (1.00, 1.42)	0.054
PNLIPRP2	Sun_2	Wald ratio	1	1.02 (1.00, 1.03)	0.0545
EPHB1	Ferkingstad	Wald ratio	1	1.07 (1.00, 1.14)	0.0555
LILRA2	Sun_2	Wald ratio	1	0.97 (0.95, 1.00)	0.0555
CBR3	Sun_1	Wald ratio	1	1.02 (1.00, 1.05)	0.056
PCNP	Pietzner	Wald ratio	1	1.12 (1.00, 1.27)	0.0564
CXCL8	Sun_2	Wald ratio	1	1.22 (0.99, 1.50)	0.0576
ENAH	Sun_2	Wald ratio	1	0.85 (0.72, 1.01)	0.059
EGFR	Pietzner	Wald ratio	1	1.14 (0.99, 1.32)	0.0596
ST8SIA6	Ferkingstad	Wald ratio	1	0.68 (0.46, 1.02)	0.0606
ERAP1	Pietzner	Wald ratio	1	0.98 (0.97, 1.00)	0.0616
PCSK7	Pietzner	Wald ratio	1	1.02 (1.00, 1.04)	0.0618
SHBG	Ferkingstad	Wald ratio	1	0.90 (0.80, 1.01)	0.062
HMBS	Sun_2	Wald ratio	1	0.81 (0.65, 1.01)	0.0621
HYOU1	Sun_2	Wald ratio	1	1.11 (0.99, 1.23)	0.0628
VASH1	Sun_2	Wald ratio	1	1.14 (0.99, 1.31)	0.0634
NEK7	Pietzner	Wald ratio	1	1.12 (0.99, 1.25)	0.0644
PLA2G7	Pietzner	Wald ratio	1	0.88 (0.77, 1.01)	0.0647
RECQL	Pietzner	Wald ratio	1	1.35 (0.98, 1.86)	0.0651
CALCOCO2	Pietzner	Wald ratio	1	0.87 (0.74, 1.01)	0.0665
ICAM3	Sun_2	Wald ratio	1	1.06 (1.00, 1.13)	0.0667
KLK13	Sun_2	Wald ratio	1	1.04 (1.00, 1.09)	0.0667
LGALS7B_LGALS7	Sun_2	Wald ratio	1	0.93 (0.85, 1.01)	0.0676
CD48	Sun_2	Wald ratio	1	1.03 (1.00, 1.07)	0.0681
KLK12	Sun_2	Wald ratio	1	1.02 (1.00, 1.03)	0.0681
CCL8	Pietzner	Wald ratio	1	0.98 (0.97, 1.00)	0.0683
CGREF1	Sun_2	Wald ratio	1	0.97 (0.94, 1.00)	0.0685
ASF1A	Pietzner	Wald ratio	1	0.92 (0.84, 1.01)	0.0694
SMAP1	Pietzner	Wald ratio	1	1.04 (1.00, 1.09)	0.0696
RGMB	Sun_1	Wald ratio	1	0.92 (0.85, 1.01)	0.0698
TEK	Suhre	Wald ratio	1	1.04 (1.00, 1.09)	0.0699
SIGLEC7	Sun_2	Wald ratio	1	0.92 (0.84, 1.01)	0.07
BMPER	Pietzner	Wald ratio	1	1.14 (0.99, 1.32)	0.0702
DDC	Sun_2	Wald ratio	1	0.95 (0.91, 1.00)	0.0703
HHIP	Pietzner	Wald ratio	1	1.16 (0.99, 1.36)	0.0712
CFHR2	Pietzner	Wald ratio	1	1.02 (1.00, 1.04)	0.0715
TNFRSF8	Sun_2	Wald ratio	1	0.90 (0.81, 1.01)	0.0718
MGP	Pietzner	Wald ratio	1	0.96 (0.92, 1.00)	0.0721
WISP1	Pietzner	Wald ratio	1	0.97 (0.94, 1.00)	0.0721
KPNA6	Pietzner	Wald ratio	1	1.13 (0.99, 1.28)	0.0723
CCL7	Suhre	Wald ratio	1	0.98 (0.96, 1.00)	0.0731
DDX19A	Pietzner	Wald ratio	1	1.16 (0.99, 1.36)	0.0742
DDX19B	Pietzner	Wald ratio	1	1.14 (0.99, 1.33)	0.0742
TINAGL1	Sun_2	Wald ratio	1	1.26 (0.98, 1.62)	0.0744
ARG1	Sun_2	Wald ratio	1	0.91 (0.83, 1.01)	0.076
VWA2	Pietzner	Wald ratio	1	0.90 (0.79, 1.01)	0.0765
RPS6KA1	Pietzner	Wald ratio	1	1.09 (0.99, 1.21)	0.0766
LMAN2L	Sun_1	Wald ratio	1	1.08 (0.99, 1.17)	0.0773
SERPINE1	Sun_2	Wald ratio	1	1.18 (0.98, 1.41)	0.078
SNCG	Sun_2	Wald ratio	1	1.02 (1.00, 1.04)	0.0787
MGAT1	Ferkingstad	Wald ratio	1	0.63 (0.38, 1.06)	0.0806
ANTXR2	Ferkingstad	Wald ratio	1	0.90 (0.81, 1.01)	0.0811
GLO1	Sun_2	Wald ratio	1	1.05 (0.99, 1.12)	0.082
CST3	Pietzner	Wald ratio	1	1.05 (0.99, 1.11)	0.0823
DNAJB4	Pietzner	Wald ratio	1	1.09 (0.99, 1.20)	0.0832
PRSS27	Sun_2	Wald ratio	1	0.89 (0.78, 1.02)	0.0836
IL17RB	Sun_2	Wald ratio	1	0.98 (0.96, 1.00)	0.084
EPHB6	Pietzner	Wald ratio	1	1.06 (0.99, 1.12)	0.0847
PPFIA1	Pietzner	Wald ratio	1	1.20 (0.98, 1.48)	0.0847
IL10	Sun_2	Wald ratio	1	1.18 (0.98, 1.42)	0.0848
LTF	Sun_1	Wald ratio	1	1.04 (0.99, 1.09)	0.0851
TNFSF12	Pietzner	Wald ratio	1	0.96 (0.92, 1.01)	0.087
DCBLD2	Sun_2	Wald ratio	1	0.90 (0.79, 1.02)	0.0871
RGMA	Sun_2	Wald ratio	1	1.08 (0.99, 1.19)	0.0886
TIMD4	Sun_2	Wald ratio	1	0.93 (0.86, 1.01)	0.0893
FIS1	Pietzner	Wald ratio	1	0.93 (0.86, 1.01)	0.0894
LRIG3	Pietzner	Wald ratio	1	0.91 (0.81, 1.02)	0.0909
GSTP1	Sun_1	Wald ratio	1	0.91 (0.81, 1.02)	0.0916
ITPKA	Pietzner	Wald ratio	1	1.08 (0.99, 1.17)	0.0921
TPPP3	Sun_2	Wald ratio	1	1.25 (0.96, 1.63)	0.093
SERPINB8	Sun_2	Wald ratio	1	0.97 (0.94, 1.00)	0.0937
QPCT	Sun_2	Wald ratio	1	1.04 (0.99, 1.08)	0.0942
DSC2	Sun_2	Wald ratio	1	1.07 (0.99, 1.15)	0.0947
UNC5D	Ferkingstad	Wald ratio	1	0.85 (0.71, 1.03)	0.095
KLK8	Sun_2	Wald ratio	1	1.07 (0.99, 1.17)	0.0954
SIGLEC1	Sun_2	Wald ratio	1	0.95 (0.89, 1.01)	0.0957
CST2	Ferkingstad	Wald ratio	1	0.97 (0.93, 1.01)	0.0972
MANF	Sun_2	Wald ratio	1	1.26 (0.96, 1.66)	0.0972
GMPR2	Pietzner	Wald ratio	1	1.06 (0.99, 1.14)	0.0977
SLC39A14	Sun_2	Wald ratio	1	1.17 (0.97, 1.40)	0.0987
OXT	Sun_2	Wald ratio	1	0.97 (0.93, 1.01)	0.0989
CASS4	Pietzner	Wald ratio	1	0.87 (0.74, 1.03)	0.0991
HDGFRP3	Ferkingstad	Wald ratio	1	0.83 (0.67, 1.04)	0.0992
CRTAM	Sun_2	Wald ratio	1	1.05 (0.99, 1.12)	0.101
UROD	Pietzner	Wald ratio	1	1.04 (0.99, 1.08)	0.101
CBLN4	Pietzner	Wald ratio	1	0.91 (0.82, 1.02)	0.103
F2R	Sun_2	Wald ratio	1	1.14 (0.97, 1.35)	0.103
NFKB1	Pietzner	Wald ratio	1	1.12 (0.98, 1.27)	0.103
SUMF2	Sun_2	Wald ratio	1	1.06 (0.99, 1.13)	0.103
TNFRSF17	Ferkingstad	Wald ratio	1	0.89 (0.76, 1.03)	0.103
CTSC	Sun_2	Wald ratio	1	1.03 (0.99, 1.07)	0.105
CFHR3	Ferkingstad	Wald ratio	1	1.15 (0.97, 1.37)	0.106
GKN2	Pietzner	Wald ratio	1	1.04 (0.99, 1.10)	0.106
IL1R1	Sun_2	Wald ratio	1	1.10 (0.98, 1.23)	0.106
DCLK1	Pietzner	Wald ratio	1	0.92 (0.82, 1.02)	0.107
PPID	Suhre	Wald ratio	1	0.97 (0.93, 1.01)	0.107
NBL1	Sun_2	Wald ratio	1	0.86 (0.72, 1.03)	0.108
CETN3	Pietzner	Wald ratio	1	1.10 (0.98, 1.25)	0.109
SCGB1A1	Sun_2	Wald ratio	1	1.05 (0.99, 1.11)	0.109
NDE1	Pietzner	Wald ratio	1	0.88 (0.75, 1.03)	0.11
CRYZ	Pietzner	Wald ratio	1	0.98 (0.96, 1.00)	0.111
CXCL6	Suhre	Wald ratio	1	1.02 (1.00, 1.04)	0.111
CTSO	Sun_2	Wald ratio	1	1.10 (0.98, 1.23)	0.113
IL1RL1	Sun_1	Wald ratio	1	1.02 (1.00, 1.04)	0.113
LAMB1_LAMC1_LAMA2	Pietzner	Wald ratio	1	1.07 (0.98, 1.17)	0.113
PVALB	Sun_2	Wald ratio	1	1.02 (1.00, 1.05)	0.114
PIK3IP1	Sun_2	Wald ratio	1	0.95 (0.90, 1.01)	0.115
AHSG	Sun_1	Wald ratio	1	0.97 (0.94, 1.01)	0.116
ITIH3	Pietzner	Wald ratio	1	1.03 (0.99, 1.06)	0.116
CNTNAP2	Sun_2	Wald ratio	1	1.03 (0.99, 1.07)	0.117
SCGB3A2	Sun_2	Wald ratio	1	1.07 (0.98, 1.17)	0.117
CD300LG	Sun_2	Wald ratio	1	0.94 (0.87, 1.02)	0.118
IL27	Folkersen	Wald ratio	1	0.98 (0.95, 1.01)	0.119
AGRP	Suhre	Wald ratio	1	0.96 (0.92, 1.01)	0.121
CST5	Sun_2	Wald ratio	1	1.02 (0.99, 1.05)	0.122
ENPP5	Sun_1	Wald ratio	1	1.02 (0.99, 1.04)	0.122
SDCBP2	Pietzner	Wald ratio	1	0.86 (0.71, 1.04)	0.122
DNPH1	Sun_2	Wald ratio	1	0.95 (0.88, 1.01)	0.123
GBP1	Pietzner	Wald ratio	1	0.90 (0.79, 1.03)	0.123
MANEA	Sun_1	Wald ratio	1	0.98 (0.96, 1.00)	0.123
ADAMTSL2	Pietzner	Wald ratio	1	0.80 (0.61, 1.06)	0.124
FAM3D	Pietzner	Wald ratio	1	0.95 (0.88, 1.02)	0.124
TP53I3	Pietzner	Wald ratio	1	0.97 (0.93, 1.01)	0.124
ACAT2	Pietzner	Wald ratio	1	1.03 (0.99, 1.08)	0.126
PON1	Yao	Inverse variance weighted	2	1.02 (1.00, 1.04)	0.126
SDC1	Sun_2	Wald ratio	1	1.12 (0.97, 1.28)	0.126
SIGLEC12	Sun_1	Wald ratio	1	1.02 (1.00, 1.04)	0.126
ALDH3A1	Sun_2	Wald ratio	1	1.03 (0.99, 1.08)	0.128
ANKRD27	Pietzner	Wald ratio	1	1.10 (0.97, 1.24)	0.128
DPEP1	Sun_2	Wald ratio	1	1.02 (0.99, 1.05)	0.128
F7	Pietzner	Wald ratio	1	1.02 (1.00, 1.04)	0.128
ICOSLG	Sun_1	Wald ratio	1	1.03 (0.99, 1.07)	0.128
AGXT	Sun_2	Wald ratio	1	1.06 (0.98, 1.14)	0.13
HDHD3	Pietzner	Wald ratio	1	0.93 (0.84, 1.02)	0.13
HSD17B14	Pietzner	Wald ratio	1	1.15 (0.96, 1.39)	0.13
LRP11	Pietzner	Wald ratio	1	1.02 (1.00, 1.04)	0.13
NFASC	Sun_1	Wald ratio	1	1.03 (0.99, 1.07)	0.13
NT5C3L	Ferkingstad	Wald ratio	1	1.03 (0.99, 1.06)	0.13
PDCD1LG2	Sun_2	Wald ratio	1	0.98 (0.95, 1.01)	0.13
PRSS2	Pietzner	Wald ratio	1	1.07 (0.98, 1.17)	0.13
RAB22A	Pietzner	Wald ratio	1	0.90 (0.79, 1.03)	0.13
TNFAIP8	Pietzner	Wald ratio	1	0.94 (0.86, 1.02)	0.13
CRISP2	Ferkingstad	Wald ratio	1	0.98 (0.94, 1.01)	0.131
SERPINA4	Suhre	Wald ratio	1	0.98 (0.95, 1.01)	0.131
SFRP4	Ferkingstad	Wald ratio	1	1.07 (0.98, 1.17)	0.131
CLEC4C	Sun_2	Wald ratio	1	1.02 (0.99, 1.04)	0.133
IL12RB2	Sun_1	Wald ratio	1	0.94 (0.88, 1.02)	0.133
SFTPB	Pietzner	Wald ratio	1	0.97 (0.94, 1.01)	0.133
SULT2A1	Sun_2	Wald ratio	1	1.06 (0.98, 1.13)	0.133
TMEM2	Pietzner	Wald ratio	1	0.93 (0.84, 1.02)	0.133
IGFBP5	Ferkingstad	Wald ratio	1	1.33 (0.92, 1.92)	0.134
PPIL1	Pietzner	Wald ratio	1	0.97 (0.94, 1.01)	0.134
GNMT	Pietzner	Wald ratio	1	1.04 (0.99, 1.09)	0.135
MBL2	Sun_1	Wald ratio	1	0.98 (0.97, 1.00)	0.135
NPW	Ferkingstad	Wald ratio	1	1.04 (0.99, 1.10)	0.135
NUDCD3	Pietzner	Wald ratio	1	1.08 (0.98, 1.18)	0.135
CHI3L1	Sun_1	Wald ratio	1	1.01 (1.00, 1.03)	0.137
NCAN	Ferkingstad	Wald ratio	1	1.09 (0.97, 1.22)	0.137
GUCA2B	Pietzner	Wald ratio	1	1.11 (0.97, 1.28)	0.14
SPON2	Pietzner	Wald ratio	1	0.95 (0.90, 1.02)	0.14
VIM	Pietzner	Wald ratio	1	0.90 (0.78, 1.04)	0.141
NCS1	Sun_2	Wald ratio	1	0.86 (0.70, 1.05)	0.142
NIT2	Pietzner	Wald ratio	1	0.90 (0.79, 1.04)	0.142
MRC2	Pietzner	Wald ratio	1	0.92 (0.81, 1.03)	0.143
NELL1	Ferkingstad	Wald ratio	1	1.03 (0.99, 1.07)	0.143
TLR4_LY96	Suhre	Wald ratio	1	0.98 (0.95, 1.01)	0.143
CNTN5	Sun_2	Wald ratio	1	1.04 (0.99, 1.09)	0.144
UGDH	Pietzner	Wald ratio	1	0.97 (0.93, 1.01)	0.144
AFP	Sun_2	Wald ratio	1	1.07 (0.98, 1.18)	0.145
KDELC2	Pietzner	Wald ratio	1	1.04 (0.98, 1.11)	0.146
NT5E	Sun_2	Wald ratio	1	1.03 (0.99, 1.06)	0.146
POGLUT3	Sun_1	Wald ratio	1	1.04 (0.99, 1.11)	0.146
H6PD	Pietzner	Wald ratio	1	0.97 (0.94, 1.01)	0.147
ROR1	Sun_2	Wald ratio	1	1.04 (0.99, 1.10)	0.147
B4GALT2	Pietzner	Wald ratio	1	0.96 (0.91, 1.01)	0.149
CRNN	Sun_2	Wald ratio	1	0.98 (0.95, 1.01)	0.149
RFESD	Sun_1	Wald ratio	1	1.06 (0.98, 1.15)	0.149
FBP1	Sun_2	Wald ratio	1	1.05 (0.98, 1.12)	0.151
CINP	Ferkingstad	Wald ratio	1	0.78 (0.55, 1.10)	0.153
PIANP	Sun_1	Wald ratio	1	0.90 (0.77, 1.04)	0.153
MPI	Sun_2	Wald ratio	1	0.94 (0.85, 1.03)	0.154
NTRK3	Sun_2	Wald ratio	1	0.93 (0.84, 1.03)	0.154
ATP1B2	Sun_1	Wald ratio	1	1.05 (0.98, 1.12)	0.156
CALCB	Ferkingstad	Wald ratio	1	1.06 (0.98, 1.15)	0.156
CRACR2A	Sun_2	Wald ratio	1	0.91 (0.79, 1.04)	0.156
LSAMP	Ferkingstad	Wald ratio	1	0.91 (0.79, 1.04)	0.156
PTGFRN	Sun_1	Wald ratio	1	0.98 (0.96, 1.01)	0.156
PTPRJ	Pietzner	Wald ratio	1	1.17 (0.94, 1.44)	0.156
DEFB1	Pietzner	Wald ratio	1	1.03 (0.99, 1.08)	0.157
SERPINA3	Pietzner	Wald ratio	1	1.04 (0.99, 1.09)	0.159
GPNMB	Pietzner	Inverse variance weighted	2	1.03 (0.99, 1.08)	0.16
KIAA1549L	Pietzner	Wald ratio	1	0.97 (0.94, 1.01)	0.16
RNASE2	Pietzner	Wald ratio	1	1.05 (0.98, 1.12)	0.16
S100A14	Ferkingstad	Wald ratio	1	0.86 (0.69, 1.06)	0.16
THPO	Sun_2	Wald ratio	1	1.26 (0.91, 1.73)	0.161
CDH17	Ferkingstad	Wald ratio	1	1.05 (0.98, 1.13)	0.162
CDH5	Pietzner	Wald ratio	1	0.93 (0.84, 1.03)	0.162
IL2RA	Sun_2	Wald ratio	1	0.97 (0.94, 1.01)	0.162
SERPING1	Suhre	Wald ratio	1	1.02 (0.99, 1.04)	0.162
CPA4	Sun_1	Wald ratio	1	1.01 (1.00, 1.03)	0.163
CRAT	Ferkingstad	Wald ratio	1	1.18 (0.94, 1.49)	0.164
RCL	Ferkingstad	Wald ratio	1	0.87 (0.72, 1.06)	0.164
MEP1B	Sun_2	Wald ratio	1	1.01 (0.99, 1.03)	0.165
SLC16A1	Sun_2	Wald ratio	1	0.81 (0.59, 1.09)	0.165
CA4	Sun_2	Wald ratio	1	0.96 (0.91, 1.02)	0.166
CRADD	Sun_2	Wald ratio	1	1.18 (0.93, 1.50)	0.166
GPR116	Pietzner	Wald ratio	1	1.02 (0.99, 1.04)	0.166
AGRN	Pietzner	Wald ratio	1	1.06 (0.97, 1.16)	0.167
SORT1	Sun_2	Wald ratio	1	1.09 (0.96, 1.24)	0.167
CCL13	Sun_2	Wald ratio	1	0.95 (0.87, 1.02)	0.168
CELA2A	Ferkingstad	Wald ratio	1	1.16 (0.94, 1.44)	0.168
F13B	Pietzner	Wald ratio	1	1.03 (0.99, 1.08)	0.168
PLAT	Ferkingstad	Wald ratio	1	0.91 (0.80, 1.04)	0.168
SHANK3	Ferkingstad	Wald ratio	1	1.04 (0.98, 1.10)	0.168
BCAN	Sun_2	Wald ratio	1	1.08 (0.97, 1.22)	0.169
CXCL5	Pietzner	Wald ratio	1	0.97 (0.93, 1.01)	0.169
GSTA1	Pietzner	Wald ratio	1	1.03 (0.99, 1.08)	0.17
ISOC1	Pietzner	Wald ratio	1	0.95 (0.89, 1.02)	0.17
MMP10	Folkersen	Wald ratio	1	1.06 (0.98, 1.14)	0.17
CARD9	Pietzner	Wald ratio	1	0.92 (0.82, 1.03)	0.171
CHRD	Ferkingstad	Wald ratio	1	0.77 (0.53, 1.12)	0.171
CPXM1	Sun_2	Wald ratio	1	0.96 (0.91, 1.02)	0.173
S100A16	Pietzner	Wald ratio	1	1.08 (0.97, 1.20)	0.174
TFPI2	Sun_2	Wald ratio	1	1.17 (0.93, 1.46)	0.174
CA13	Suhre	Wald ratio	1	0.96 (0.91, 1.02)	0.175
DEF6	Pietzner	Wald ratio	1	0.95 (0.89, 1.02)	0.176
IMPA1	Sun_2	Wald ratio	1	1.07 (0.97, 1.17)	0.176
SEMA6A	Sun_1	Wald ratio	1	1.07 (0.97, 1.18)	0.177
CNN1	Pietzner	Wald ratio	1	1.07 (0.97, 1.17)	0.179
FTCD	Ferkingstad	Wald ratio	1	1.05 (0.98, 1.13)	0.179
BOLA1	Pietzner	Wald ratio	1	0.98 (0.94, 1.01)	0.181
CXCL12	Pietzner	Wald ratio	1	1.11 (0.95, 1.29)	0.181
CANT1	Sun_2	Wald ratio	1	0.92 (0.81, 1.04)	0.182
ZFAND1	Pietzner	Wald ratio	1	0.94 (0.87, 1.03)	0.182
KREMEN1	Pietzner	Wald ratio	1	0.98 (0.95, 1.01)	0.183
IGF2R	Sun_1	Wald ratio	1	0.98 (0.95, 1.01)	0.184
PAM	Pietzner	Wald ratio	1	1.03 (0.99, 1.07)	0.184
PSRC1	Sun_2	Wald ratio	1	1.10 (0.95, 1.28)	0.184
SERPINA10	Pietzner	Wald ratio	1	1.02 (0.99, 1.04)	0.184
FJX1	Pietzner	Wald ratio	1	1.06 (0.97, 1.16)	0.185
GP6	Suhre	Wald ratio	1	1.03 (0.99, 1.07)	0.185
HYAL1	Sun_2	Wald ratio	1	1.05 (0.98, 1.14)	0.186
KLK7	Sun_1	Wald ratio	1	0.97 (0.92, 1.02)	0.186
LCT	Pietzner	Wald ratio	1	0.98 (0.96, 1.01)	0.187
LDHC	Pietzner	Wald ratio	1	0.91 (0.80, 1.05)	0.188
ADAMTSL1	Ferkingstad	Wald ratio	1	1.06 (0.97, 1.16)	0.189
OAF	Pietzner	Wald ratio	1	1.02 (0.99, 1.06)	0.189
ACE	Pietzner	Wald ratio	1	1.02 (0.99, 1.04)	0.19
ADAMTS8	Sun_2	Wald ratio	1	0.97 (0.93, 1.01)	0.19
CA8	Ferkingstad	Wald ratio	1	1.03 (0.99, 1.08)	0.191
PTPRF	Sun_2	Wald ratio	1	0.86 (0.68, 1.08)	0.191
IFNGR1	Sun_2	Wald ratio	1	1.07 (0.97, 1.18)	0.192
MATN4	Ferkingstad	Wald ratio	1	1.06 (0.97, 1.16)	0.192
UMOD	Sun_2	Wald ratio	1	1.02 (0.99, 1.04)	0.192
CAMKK1	Sun_2	Wald ratio	1	1.06 (0.97, 1.15)	0.193
LILRA6	Sun_1	Wald ratio	1	0.98 (0.95, 1.01)	0.193
ANGPTL3	Pietzner	Wald ratio	1	1.05 (0.98, 1.12)	0.194
CTSF	Pietzner	Wald ratio	1	0.94 (0.87, 1.03)	0.195
SNX1	Pietzner	Wald ratio	1	1.06 (0.97, 1.14)	0.195
CHMP1A	Sun_2	Wald ratio	1	0.88 (0.73, 1.07)	0.196
FCRL2	Sun_2	Wald ratio	1	0.98 (0.95, 1.01)	0.196
GRAMD1C	Sun_1	Wald ratio	1	1.02 (0.99, 1.06)	0.196
PRXL2A	Sun_1	Wald ratio	1	1.07 (0.97, 1.18)	0.196
MAGI2	Pietzner	Wald ratio	1	1.02 (0.99, 1.05)	0.197
PACSIN3	Pietzner	Wald ratio	1	1.14 (0.93, 1.40)	0.199
BTC	Sun_2	Wald ratio	1	0.97 (0.93, 1.01)	0.2
CD177	Sun_1	Wald ratio	1	1.02 (0.99, 1.05)	0.2
LTBP2	Sun_2	Wald ratio	1	1.14 (0.94, 1.38)	0.2
TIMP4	Sun_1	Wald ratio	1	0.97 (0.91, 1.02)	0.2
FOXO1	Sun_2	Wald ratio	1	1.14 (0.93, 1.39)	0.201
RTP4	Pietzner	Wald ratio	1	1.03 (0.99, 1.07)	0.201
FUT5	Sun_1	Wald ratio	1	0.98 (0.95, 1.01)	0.202
COLEC11	Sun_1	Wald ratio	1	1.01 (0.99, 1.04)	0.203
TXNL4B	Pietzner	Wald ratio	1	0.95 (0.87, 1.03)	0.203
CST1	Suhre	Wald ratio	1	0.98 (0.94, 1.01)	0.204
FABP4	Folkersen	Wald ratio	1	1.17 (0.92, 1.49)	0.204
FMOD	Pietzner	Wald ratio	1	0.93 (0.83, 1.04)	0.204
FSTL1	Pietzner	Wald ratio	1	0.95 (0.89, 1.03)	0.205
GAS6	Sun_2	Wald ratio	1	0.96 (0.89, 1.02)	0.205
IL4R	Sun_2	Wald ratio	1	0.96 (0.91, 1.02)	0.205
IVD	Pietzner	Wald ratio	1	0.94 (0.86, 1.03)	0.205
SECTM1	Sun_1	Wald ratio	1	0.95 (0.88, 1.03)	0.205
TNFSF8	Pietzner	Wald ratio	1	0.95 (0.87, 1.03)	0.205
CPE	Sun_2	Wald ratio	1	1.05 (0.97, 1.13)	0.207
CHL1	Sun_2	Wald ratio	1	1.04 (0.98, 1.11)	0.208
COMP	Sun_2	Wald ratio	1	1.12 (0.94, 1.33)	0.208
CRYBB1	Pietzner	Wald ratio	1	0.95 (0.89, 1.03)	0.208
DNAJC30	Sun_1	Wald ratio	1	0.95 (0.88, 1.03)	0.208
IL32	Sun_2	Wald ratio	1	1.07 (0.96, 1.19)	0.208
NOG	Pietzner	Wald ratio	1	1.05 (0.98, 1.12)	0.209
VNN2	Pietzner	Wald ratio	1	1.02 (0.99, 1.04)	0.21
CPNE1	Pietzner	Wald ratio	1	0.99 (0.96, 1.01)	0.211
C1orf198	Pietzner	Wald ratio	1	1.08 (0.96, 1.21)	0.212
PDLIM4	Pietzner	Wald ratio	1	1.04 (0.98, 1.11)	0.212
SPARCL1	Sun_2	Wald ratio	1	0.98 (0.96, 1.01)	0.212
SLITRK1	Ferkingstad	Wald ratio	1	1.20 (0.90, 1.58)	0.213
IGFLR1	Sun_1	Wald ratio	1	0.98 (0.94, 1.01)	0.216
PLXNC1	Ferkingstad	Wald ratio	1	0.96 (0.90, 1.03)	0.216
RTN4IP1	Pietzner	Wald ratio	1	0.93 (0.83, 1.04)	0.216
SPON1	Pietzner	Wald ratio	1	1.03 (0.98, 1.09)	0.216
TEC	Pietzner	Wald ratio	1	0.93 (0.82, 1.05)	0.216
LGALS2	Sun_1	Wald ratio	1	0.96 (0.89, 1.03)	0.217
GPA33	Sun_2	Wald ratio	1	0.92 (0.81, 1.05)	0.218
SMOC2	Sun_2	Wald ratio	1	1.03 (0.98, 1.09)	0.218
LILRA5	Sun_1	Wald ratio	1	0.98 (0.94, 1.01)	0.22
FLRT2	Sun_2	Wald ratio	1	1.02 (0.99, 1.06)	0.221
TRIM3	Pietzner	Wald ratio	1	1.07 (0.96, 1.18)	0.221
CD200R1	Sun_2	Wald ratio	1	1.01 (0.99, 1.04)	0.222
ERBB2	Sun_2	Wald ratio	1	1.09 (0.95, 1.26)	0.223
MATN3	Sun_2	Wald ratio	1	1.02 (0.99, 1.06)	0.223
CD68	Pietzner	Wald ratio	1	1.12 (0.93, 1.35)	0.225
GRPEL1	Pietzner	Wald ratio	1	0.93 (0.84, 1.04)	0.225
ATXN10	Sun_2	Wald ratio	1	0.89 (0.75, 1.07)	0.226
PTHLH	Sun_1	Wald ratio	1	1.07 (0.96, 1.18)	0.226
ULK3	Pietzner	Wald ratio	1	1.07 (0.96, 1.20)	0.226
FGFR1	Pietzner	Wald ratio	1	1.10 (0.94, 1.29)	0.227
PSG3	Pietzner	Wald ratio	1	0.98 (0.96, 1.01)	0.228
CBLN1	Pietzner	Wald ratio	1	0.99 (0.97, 1.01)	0.229
FAS	Pietzner	Inverse variance weighted	2	1.03 (0.98, 1.08)	0.229
RNASE3	Pietzner	Wald ratio	1	0.96 (0.91, 1.02)	0.229
UBASH3B	Pietzner	Wald ratio	1	0.94 (0.85, 1.04)	0.229
CD14	Pietzner	Inverse variance weighted	2	0.96 (0.91, 1.02)	0.23
SV2A	Pietzner	Wald ratio	1	1.07 (0.96, 1.19)	0.231
FAH	Sun_1	Wald ratio	1	1.02 (0.98, 1.07)	0.232
LILRB5	Sun_2	Wald ratio	1	1.01 (0.99, 1.03)	0.233
SCARF2	Sun_2	Wald ratio	1	1.04 (0.98, 1.11)	0.233
SH3BGRL3	Pietzner	Wald ratio	1	1.03 (0.98, 1.07)	0.233
F11R	Sun_2	Wald ratio	1	1.20 (0.89, 1.63)	0.234
MRVI1	Pietzner	Wald ratio	1	0.93 (0.83, 1.05)	0.236
PDE4A	Pietzner	Wald ratio	1	1.04 (0.98, 1.11)	0.236
RBP5	Sun_2	Wald ratio	1	1.04 (0.98, 1.10)	0.236
ICAM5	Pietzner	Inverse variance weighted	2	1.01 (0.99, 1.04)	0.237
PLXNB2	Sun_2	Wald ratio	1	0.98 (0.94, 1.02)	0.237
SELP	Sun_1	Wald ratio	1	1.03 (0.98, 1.08)	0.237
APOH	Pietzner	Wald ratio	1	0.97 (0.93, 1.02)	0.238
EMR2	Suhre	Wald ratio	1	1.05 (0.97, 1.13)	0.239
SPINK4	Sun_2	Wald ratio	1	1.01 (0.99, 1.04)	0.239
CRIP2	Sun_2	Wald ratio	1	0.90 (0.76, 1.07)	0.24
RTN4R	Sun_2	Wald ratio	1	0.96 (0.89, 1.03)	0.24
TNFSF13	Sun_2	Wald ratio	1	1.04 (0.97, 1.11)	0.24
FBP2	Pietzner	Wald ratio	1	1.06 (0.96, 1.17)	0.241
NADK	Sun_2	Wald ratio	1	0.95 (0.88, 1.03)	0.241
TGM3	Ferkingstad	Wald ratio	1	1.04 (0.98, 1.10)	0.241
ARSK	Pietzner	Wald ratio	1	0.93 (0.84, 1.05)	0.242
CSTB	Folkersen	Wald ratio	1	1.02 (0.99, 1.06)	0.242
DNAJB6	Pietzner	Wald ratio	1	1.07 (0.96, 1.19)	0.242
PKLR	Sun_2	Wald ratio	1	1.08 (0.95, 1.22)	0.242
SCUBE3	Pietzner	Wald ratio	1	0.95 (0.88, 1.03)	0.242
CD164	Sun_2	Wald ratio	1	1.08 (0.95, 1.22)	0.243
PVR	Sun_2	Wald ratio	1	1.02 (0.99, 1.04)	0.244
AMN	Sun_2	Wald ratio	1	0.98 (0.95, 1.01)	0.245
GOLM1	Pietzner	Wald ratio	1	0.95 (0.87, 1.04)	0.245
SSC5D	Sun_2	Wald ratio	1	0.97 (0.93, 1.02)	0.246
TDGF1	Sun_1	Wald ratio	1	0.99 (0.98, 1.01)	0.247
TRIM5	Sun_2	Wald ratio	1	0.96 (0.90, 1.03)	0.247
PDK2	Pietzner	Wald ratio	1	1.07 (0.95, 1.22)	0.249
PFKM	Ferkingstad	Wald ratio	1	1.07 (0.95, 1.21)	0.249
AES	Pietzner	Wald ratio	1	0.86 (0.67, 1.11)	0.25
IL34	Sun_2	Wald ratio	1	1.02 (0.99, 1.05)	0.25
MLYCD	Pietzner	Wald ratio	1	1.08 (0.95, 1.23)	0.25
PIP4K2A	Pietzner	Wald ratio	1	1.05 (0.97, 1.15)	0.25
RSPO3	Pietzner	Wald ratio	1	1.03 (0.98, 1.09)	0.25
PC	Pietzner	Wald ratio	1	1.13 (0.92, 1.39)	0.252
SORCS2	Sun_2	Wald ratio	1	0.98 (0.94, 1.02)	0.252
DSG2	Sun_2	Wald ratio	1	0.95 (0.87, 1.04)	0.253
LXN	Sun_2	Wald ratio	1	1.07 (0.96, 1.19)	0.253
CDNF	Pietzner	Wald ratio	1	0.96 (0.90, 1.03)	0.254
COL6A2	Pietzner	Wald ratio	1	1.05 (0.97, 1.13)	0.254
STX16	Sun_2	Wald ratio	1	1.20 (0.88, 1.66)	0.254
FAM177A1	Pietzner	Wald ratio	1	0.98 (0.95, 1.01)	0.256
PLEKHA7	Pietzner	Wald ratio	1	1.02 (0.99, 1.04)	0.256
ANXA5	Pietzner	Wald ratio	1	1.06 (0.96, 1.17)	0.257
CCNH	Pietzner	Wald ratio	1	1.09 (0.94, 1.26)	0.257
PILRA	Pietzner	Wald ratio	1	1.01 (0.99, 1.03)	0.257
PRPSAP1	Pietzner	Wald ratio	1	0.91 (0.78, 1.07)	0.257
SBDS	Pietzner	Wald ratio	1	0.91 (0.78, 1.07)	0.257
NT5DC3	Pietzner	Wald ratio	1	1.02 (0.99, 1.05)	0.258
WFDC1	Pietzner	Wald ratio	1	0.98 (0.94, 1.02)	0.258
FAM20A	Sun_1	Wald ratio	1	0.95 (0.88, 1.03)	0.26
ICAM4	Pietzner	Wald ratio	1	0.91 (0.77, 1.07)	0.26
MEGF9	Sun_2	Wald ratio	1	1.03 (0.98, 1.10)	0.26
CHRDL2	Sun_1	Wald ratio	1	0.96 (0.89, 1.03)	0.261
SIGLEC14	Sun_1	Wald ratio	1	0.98 (0.96, 1.01)	0.261
SIGLEC5	Sun_2	Wald ratio	1	0.98 (0.96, 1.01)	0.261
FCAR	Sun_2	Wald ratio	1	0.98 (0.96, 1.01)	0.265
NRTN	Sun_2	Wald ratio	1	1.35 (0.80, 2.29)	0.265
CLEC3B	Pietzner	Wald ratio	1	1.05 (0.97, 1.13)	0.267
NFU1	Pietzner	Wald ratio	1	1.05 (0.96, 1.14)	0.267
C6	Pietzner	Wald ratio	1	1.03 (0.97, 1.10)	0.268
REG3A	Sun_2	Wald ratio	1	1.06 (0.95, 1.19)	0.269
ACADSB	Pietzner	Wald ratio	1	0.97 (0.92, 1.02)	0.27
GP5	Yao	Wald ratio	1	1.07 (0.95, 1.20)	0.27
PRSS57	Pietzner	Wald ratio	1	1.02 (0.98, 1.07)	0.27
TPM4	Ferkingstad	Wald ratio	1	1.24 (0.85, 1.80)	0.27
BIN1	Pietzner	Wald ratio	1	1.05 (0.96, 1.15)	0.271
PRELP	Sun_2	Wald ratio	1	0.98 (0.94, 1.02)	0.271
CCL20	Sun_2	Wald ratio	1	0.89 (0.72, 1.10)	0.273
MAX	Pietzner	Wald ratio	1	0.95 (0.87, 1.04)	0.273
NAGK	Sun_1	Wald ratio	1	0.97 (0.91, 1.03)	0.273
SERPINB9	Sun_2	Wald ratio	1	0.91 (0.77, 1.08)	0.273
ASL	Pietzner	Wald ratio	1	0.93 (0.82, 1.06)	0.274
CLEC11A	Pietzner	Wald ratio	1	0.96 (0.90, 1.03)	0.274
MGAT4B	Pietzner	Wald ratio	1	1.04 (0.97, 1.11)	0.274
SPINK1	Sun_2	Wald ratio	1	1.03 (0.98, 1.08)	0.274
ALPP	Sun_2	Wald ratio	1	0.97 (0.93, 1.02)	0.275
CKM	Sun_1	Wald ratio	1	1.07 (0.95, 1.21)	0.275
CKM_CKB	Pietzner	Wald ratio	1	1.07 (0.95, 1.21)	0.275
ESD	Suhre	Wald ratio	1	0.99 (0.96, 1.01)	0.275
GALNT3	Sun_2	Wald ratio	1	0.97 (0.92, 1.02)	0.276
ATP5IF1	Sun_2	Wald ratio	1	0.91 (0.76, 1.08)	0.277
HAVCR2	Sun_1	Wald ratio	1	0.98 (0.95, 1.02)	0.277
ITGA2	Pietzner	Wald ratio	1	1.08 (0.94, 1.23)	0.277
PVRL4	Ferkingstad	Wald ratio	1	1.26 (0.83, 1.91)	0.277
FCGR2A_FCGR2B	Suhre	Wald ratio	1	0.99 (0.97, 1.01)	0.279
NAGPA	Ferkingstad	Wald ratio	1	0.97 (0.93, 1.02)	0.279
DAPP1	Pietzner	Wald ratio	1	1.11 (0.92, 1.33)	0.28
EREG	Sun_2	Wald ratio	1	0.81 (0.56, 1.18)	0.28
ARSB	Sun_2	Wald ratio	1	0.97 (0.91, 1.03)	0.281
OLFM1	Pietzner	Wald ratio	1	0.92 (0.79, 1.07)	0.281
CCS	Sun_2	Wald ratio	1	1.02 (0.98, 1.06)	0.282
DUSP13	Sun_1	Wald ratio	1	0.97 (0.91, 1.03)	0.282
OSMR	Sun_2	Wald ratio	1	0.98 (0.95, 1.02)	0.282
RSPO1	Sun_2	Wald ratio	1	0.96 (0.88, 1.04)	0.282
ENTPD6	Sun_2	Wald ratio	1	1.02 (0.98, 1.05)	0.285
BOC	Ferkingstad	Wald ratio	1	1.05 (0.96, 1.13)	0.286
SLC39A5	Sun_2	Wald ratio	1	1.13 (0.91, 1.40)	0.287
CA12	Sun_2	Wald ratio	1	1.04 (0.97, 1.11)	0.288
MYDGF	Pietzner	Wald ratio	1	0.94 (0.84, 1.05)	0.288
NSFL1C	Sun_2	Wald ratio	1	0.89 (0.71, 1.11)	0.288
TF	Ferkingstad	Wald ratio	1	1.08 (0.94, 1.23)	0.288
FABP5	Sun_2	Wald ratio	1	0.88 (0.69, 1.12)	0.289
CFD	Pietzner	Wald ratio	1	1.12 (0.91, 1.37)	0.29
KLRK1	Suhre	Wald ratio	1	1.03 (0.97, 1.09)	0.29
CAPN1_CAPNS1	Suhre	Wald ratio	1	0.97 (0.93, 1.02)	0.291
SERPINF1	Sun_1	Wald ratio	1	0.98 (0.93, 1.02)	0.291
CPPED1	Sun_2	Wald ratio	1	0.99 (0.96, 1.01)	0.293
CTRB1	Sun_1	Wald ratio	1	1.02 (0.98, 1.06)	0.293
ORM1	Yao	Wald ratio	1	0.93 (0.82, 1.06)	0.293
TCL1A	Sun_2	Wald ratio	1	1.04 (0.97, 1.12)	0.294
MAPRE2	Ferkingstad	Wald ratio	1	0.94 (0.83, 1.06)	0.295
CPVL	Sun_2	Wald ratio	1	1.02 (0.99, 1.05)	0.296
TNFRSF19	Sun_2	Wald ratio	1	0.96 (0.89, 1.04)	0.296
REG1A	Pietzner	Wald ratio	1	1.04 (0.97, 1.12)	0.298
EPHB2	Sun_1	Wald ratio	1	0.97 (0.93, 1.02)	0.299
GSS	Pietzner	Wald ratio	1	0.96 (0.89, 1.04)	0.299
CRELD2	Sun_2	Wald ratio	1	0.96 (0.89, 1.04)	0.3
CXCL11	Pietzner	Wald ratio	1	1.02 (0.98, 1.07)	0.3
CIAPIN1	Sun_2	Wald ratio	1	0.85 (0.63, 1.15)	0.301
HMHA1	Pietzner	Wald ratio	1	1.06 (0.95, 1.18)	0.302
PDLIM1	Pietzner	Wald ratio	1	1.09 (0.92, 1.30)	0.302
MAD1L1	Pietzner	Wald ratio	1	1.08 (0.93, 1.25)	0.303
ADAMTS5	Suhre	Wald ratio	1	0.99 (0.96, 1.01)	0.304
SEZ6L	Sun_2	Wald ratio	1	0.94 (0.84, 1.06)	0.304
C8A_C8B_C8G	Pietzner	Wald ratio	1	0.96 (0.89, 1.04)	0.305
CLN5	Pietzner	Wald ratio	1	1.04 (0.97, 1.11)	0.305
DARS	Pietzner	Wald ratio	1	0.93 (0.80, 1.07)	0.305
CFHR5	Sun_1	Inverse variance weighted	2	0.97 (0.91, 1.03)	0.306
MTRF1L	Pietzner	Wald ratio	1	0.98 (0.95, 1.02)	0.306
SETMAR	Sun_2	Wald ratio	1	1.05 (0.96, 1.14)	0.306
SYK	Pietzner	Wald ratio	1	0.93 (0.81, 1.07)	0.306
GGH	Pietzner	Wald ratio	1	1.02 (0.98, 1.05)	0.308
ARSA	Sun_2	Wald ratio	1	1.02 (0.98, 1.06)	0.309
PILRB	Sun_2	Wald ratio	1	0.99 (0.97, 1.01)	0.31
WASF1	Sun_2	Wald ratio	1	1.03 (0.97, 1.10)	0.31
AARS	Pietzner	Wald ratio	1	1.15 (0.88, 1.51)	0.311
BTD	Pietzner	Wald ratio	1	1.02 (0.99, 1.05)	0.311
FUT3	Sun_1	Wald ratio	1	0.99 (0.96, 1.01)	0.312
KL	Ferkingstad	Wald ratio	1	0.95 (0.85, 1.05)	0.312
NPTX1	Sun_2	Wald ratio	1	0.98 (0.94, 1.02)	0.312
TMEM190	Pietzner	Wald ratio	1	0.99 (0.97, 1.01)	0.312
ENGASE	Pietzner	Wald ratio	1	1.02 (0.98, 1.06)	0.313
IL17D	Sun_2	Wald ratio	1	1.03 (0.97, 1.09)	0.313
SARS2	Pietzner	Wald ratio	1	0.96 (0.90, 1.04)	0.314
CAMP	Ferkingstad	Wald ratio	1	0.88 (0.68, 1.13)	0.315
COL10A1	Pietzner	Wald ratio	1	0.97 (0.91, 1.03)	0.315
FH	Pietzner	Wald ratio	1	1.06 (0.94, 1.20)	0.315
KLK11	Pietzner	Wald ratio	1	1.02 (0.99, 1.05)	0.316
A2ML1	Pietzner	Wald ratio	1	0.96 (0.89, 1.04)	0.318
CRELD1	Pietzner	Wald ratio	1	0.99 (0.96, 1.01)	0.319
ERN1	Pietzner	Wald ratio	1	0.92 (0.79, 1.08)	0.319
INHBA_INHBC	Pietzner	Wald ratio	1	1.12 (0.90, 1.39)	0.319
INHBC	Pietzner	Wald ratio	1	1.01 (0.99, 1.03)	0.319
AKR1A1	Sun_1	Wald ratio	1	0.98 (0.95, 1.02)	0.32
CD300C	Sun_2	Wald ratio	1	0.98 (0.94, 1.02)	0.325
PDE3A	Pietzner	Wald ratio	1	0.93 (0.82, 1.07)	0.325
WARS	Pietzner	Wald ratio	1	1.03 (0.97, 1.09)	0.325
PSG4	Pietzner	Wald ratio	1	0.99 (0.96, 1.01)	0.326
TES	Pietzner	Wald ratio	1	1.07 (0.93, 1.24)	0.326
ARPC1B	Pietzner	Wald ratio	1	0.92 (0.78, 1.09)	0.327
FGF2	Sun_2	Wald ratio	1	1.01 (0.99, 1.04)	0.328
ISLR2	Sun_2	Wald ratio	1	1.05 (0.95, 1.16)	0.329
DNER	Sun_2	Wald ratio	1	1.04 (0.96, 1.11)	0.33
NECTIN4	Sun_2	Wald ratio	1	1.04 (0.96, 1.12)	0.33
FOLR1	Sun_2	Wald ratio	1	0.90 (0.72, 1.12)	0.331
LYAR	Sun_2	Wald ratio	1	1.23 (0.81, 1.87)	0.332
PAMR1	Sun_2	Wald ratio	1	1.03 (0.97, 1.09)	0.332
CCL15	Sun_1	Wald ratio	1	0.99 (0.98, 1.01)	0.333
CNTN4	Sun_2	Wald ratio	1	0.96 (0.89, 1.04)	0.333
SMPDL3A	Sun_1	Wald ratio	1	0.99 (0.96, 1.01)	0.334
DPP4	Sun_2	Wald ratio	1	0.96 (0.88, 1.05)	0.335
BPNT2	Sun_1	Wald ratio	1	1.03 (0.97, 1.09)	0.336
CHIT1	Sun_1	Wald ratio	1	0.99 (0.97, 1.01)	0.336
GPR37	Sun_2	Wald ratio	1	1.01 (0.99, 1.04)	0.336
IMPAD1	Pietzner	Wald ratio	1	1.03 (0.97, 1.08)	0.336
PMM2	Pietzner	Wald ratio	1	1.04 (0.96, 1.13)	0.336
PTS	Sun_2	Wald ratio	1	0.96 (0.87, 1.05)	0.336
ALKBH3	Pietzner	Wald ratio	1	0.97 (0.92, 1.03)	0.34
FCRL6	Sun_2	Wald ratio	1	0.99 (0.96, 1.01)	0.34
KDR	Sun_1	Wald ratio	1	1.04 (0.96, 1.13)	0.344
SKAP1	Sun_2	Wald ratio	1	0.84 (0.58, 1.21)	0.344
HBQ1	Sun_2	Wald ratio	1	0.98 (0.93, 1.03)	0.345
ART3	Sun_1	Wald ratio	1	1.03 (0.97, 1.10)	0.346
CGA_CGB	Suhre	Wald ratio	1	0.94 (0.82, 1.07)	0.346
CXCL1	Suhre	Wald ratio	1	1.01 (0.99, 1.03)	0.346
RARRES2	Suhre	Wald ratio	1	0.97 (0.92, 1.03)	0.347
TNFSF10	Sun_2	Wald ratio	1	1.06 (0.93, 1.21)	0.347
LZIC	Ferkingstad	Wald ratio	1	1.32 (0.74, 2.35)	0.348
DSCAM	Pietzner	Wald ratio	1	0.96 (0.88, 1.05)	0.349
TACSTD2	Sun_2	Wald ratio	1	1.01 (0.99, 1.04)	0.349
CRHBP	Pietzner	Wald ratio	1	1.02 (0.98, 1.05)	0.35
ITGAM	Sun_2	Wald ratio	1	0.94 (0.84, 1.07)	0.353
SPOCK2	Pietzner	Wald ratio	1	0.95 (0.85, 1.06)	0.354
DBI	Pietzner	Wald ratio	1	0.97 (0.91, 1.04)	0.355
XCL1	Sun_2	Wald ratio	1	0.99 (0.96, 1.01)	0.356
IL9	Pietzner	Wald ratio	1	1.07 (0.93, 1.23)	0.357
PEAR1	Pietzner	Wald ratio	1	0.97 (0.91, 1.04)	0.357
SIGLEC6	Suhre	Wald ratio	1	1.01 (0.99, 1.04)	0.358
ENO3	Ferkingstad	Wald ratio	1	1.03 (0.97, 1.09)	0.359
PRTG	Sun_2	Wald ratio	1	1.02 (0.98, 1.06)	0.359
TPSB2	Suhre	Wald ratio	1	1.02 (0.98, 1.07)	0.359
ITIH2	Pietzner	Wald ratio	1	1.01 (0.98, 1.05)	0.36
OLFM2	Pietzner	Wald ratio	1	1.01 (0.99, 1.04)	0.36
ALCAM	Sun_2	Wald ratio	1	0.91 (0.74, 1.12)	0.361
AOC3	Sun_2	Wald ratio	1	0.98 (0.94, 1.02)	0.363
MAPK13	Sun_1	Wald ratio	1	1.04 (0.96, 1.13)	0.363
FKBP5	Sun_2	Wald ratio	1	0.96 (0.87, 1.05)	0.364
RBKS	Sun_2	Wald ratio	1	0.97 (0.90, 1.04)	0.364
VAV1	Ferkingstad	Wald ratio	1	1.22 (0.79, 1.88)	0.365
DKK1	Sun_2	Wald ratio	1	0.92 (0.76, 1.11)	0.366
GIF	Ferkingstad	Wald ratio	1	0.95 (0.84, 1.06)	0.366
DNAJB11	Pietzner	Wald ratio	1	1.06 (0.93, 1.21)	0.367
PSMD9	Ferkingstad	Wald ratio	1	0.93 (0.80, 1.09)	0.367
SNAP29	Pietzner	Wald ratio	1	0.94 (0.83, 1.07)	0.367
APCS	Sun_1	Wald ratio	1	0.97 (0.92, 1.03)	0.368
CROT	Pietzner	Wald ratio	1	1.02 (0.98, 1.05)	0.368
PPIE	Suhre	Wald ratio	1	0.98 (0.94, 1.02)	0.368
RRM2B	Sun_1	Wald ratio	1	1.05 (0.94, 1.18)	0.368
APOE	Pietzner	Wald ratio	1	0.97 (0.90, 1.04)	0.369
CAPG	Sun_2	Wald ratio	1	0.99 (0.97, 1.01)	0.369
ENPP7	Sun_1	Wald ratio	1	1.01 (0.99, 1.03)	0.369
PDGFRA	Pietzner	Wald ratio	1	1.06 (0.93, 1.22)	0.37
TAFA5	Sun_2	Wald ratio	1	1.05 (0.94, 1.18)	0.37
TMEM132D	Ferkingstad	Wald ratio	1	1.03 (0.97, 1.09)	0.37
PAPPA	Folkersen	Wald ratio	1	0.88 (0.66, 1.17)	0.371
RBM17	Pietzner	Wald ratio	1	0.97 (0.91, 1.04)	0.372
RPIA	Pietzner	Wald ratio	1	0.97 (0.89, 1.04)	0.372
EPB41	Pietzner	Wald ratio	1	0.93 (0.78, 1.10)	0.374
GLRX3	Pietzner	Wald ratio	1	0.93 (0.79, 1.10)	0.374
SCARB2	Sun_2	Wald ratio	1	1.04 (0.96, 1.12)	0.374
PADI2	Sun_2	Wald ratio	1	0.93 (0.80, 1.09)	0.375
XCL2	Pietzner	Wald ratio	1	0.91 (0.75, 1.12)	0.375
CDHR5	Sun_2	Wald ratio	1	1.02 (0.98, 1.05)	0.376
TNFRSF9	Sun_2	Wald ratio	1	0.95 (0.85, 1.07)	0.376
CD276	Sun_2	Wald ratio	1	0.99 (0.97, 1.01)	0.377
FLII	Pietzner	Wald ratio	1	0.92 (0.77, 1.10)	0.378
CNTN3	Sun_2	Wald ratio	1	1.03 (0.96, 1.10)	0.379
PFKFB2	Sun_2	Wald ratio	1	0.96 (0.87, 1.05)	0.379
EFS	Pietzner	Wald ratio	1	1.10 (0.89, 1.36)	0.38
HEXB	Pietzner	Wald ratio	1	1.03 (0.96, 1.10)	0.381
PMEL	Pietzner	Wald ratio	1	1.06 (0.93, 1.22)	0.382
UCMA	Sun_1	Wald ratio	1	1.03 (0.97, 1.09)	0.385
CD74	Sun_2	Wald ratio	1	1.20 (0.79, 1.81)	0.386
CTSD	Sun_2	Wald ratio	1	0.97 (0.91, 1.04)	0.386
MMP1	Pietzner	Wald ratio	1	1.02 (0.98, 1.05)	0.386
ADAMTS15	Sun_2	Wald ratio	1	0.84 (0.58, 1.24)	0.387
CEP20	Sun_2	Wald ratio	1	0.93 (0.78, 1.10)	0.388
SEMA3G	Pietzner	Wald ratio	1	0.97 (0.91, 1.04)	0.388
XXYLT1	Ferkingstad	Wald ratio	1	1.04 (0.95, 1.15)	0.388
PTGDS	Sun_1	Wald ratio	1	1.05 (0.94, 1.16)	0.389
SEMA7A	Sun_2	Wald ratio	1	0.93 (0.80, 1.09)	0.389
NAAA	Pietzner	Wald ratio	1	0.99 (0.96, 1.02)	0.39
DTD1	Pietzner	Wald ratio	1	1.03 (0.97, 1.09)	0.392
ITIH5	Ferkingstad	Wald ratio	1	0.98 (0.92, 1.03)	0.392
GPC6	Pietzner	Wald ratio	1	0.92 (0.76, 1.11)	0.394
METAP1	Ferkingstad	Wald ratio	1	0.87 (0.64, 1.20)	0.395
CADM1	Ferkingstad	Wald ratio	1	0.94 (0.82, 1.08)	0.396
AREG	Sun_2	Wald ratio	1	0.95 (0.85, 1.07)	0.397
MGAT2	Pietzner	Wald ratio	1	1.04 (0.95, 1.13)	0.397
CD300A	Pietzner	Wald ratio	1	0.98 (0.95, 1.02)	0.398
GSR	Pietzner	Wald ratio	1	1.06 (0.93, 1.21)	0.398
MAPK9	Pietzner	Wald ratio	1	0.96 (0.89, 1.05)	0.4
TMEM132B	Ferkingstad	Wald ratio	1	1.06 (0.93, 1.20)	0.4
ROR2	Pietzner	Wald ratio	1	0.95 (0.84, 1.07)	0.402
ZBTB16	Sun_2	Wald ratio	1	0.96 (0.86, 1.06)	0.402
ABLIM3	Pietzner	Wald ratio	1	1.05 (0.94, 1.18)	0.403
TMEM132A	Pietzner	Wald ratio	1	1.01 (0.98, 1.05)	0.403
IL2RB	Ferkingstad	Wald ratio	1	0.92 (0.76, 1.12)	0.404
KAZALD1	Sun_2	Wald ratio	1	0.99 (0.96, 1.02)	0.404
LCN1	Pietzner	Wald ratio	1	1.05 (0.93, 1.19)	0.404
DDT	Pietzner	Wald ratio	1	0.95 (0.85, 1.07)	0.405
ITIH1	Pietzner	Wald ratio	1	0.99 (0.96, 1.01)	0.405
PLA2G15	Sun_2	Wald ratio	1	0.96 (0.89, 1.05)	0.405
PLXDC2	Pietzner	Wald ratio	1	0.93 (0.80, 1.10)	0.405
SRA1	Pietzner	Wald ratio	1	0.96 (0.87, 1.06)	0.405
ERO1LB	Pietzner	Wald ratio	1	1.09 (0.89, 1.33)	0.407
FUT3_FUT5	Sun_2	Wald ratio	1	0.99 (0.96, 1.02)	0.407
IPCEF1	Sun_2	Wald ratio	1	0.91 (0.73, 1.14)	0.408
NOV	Pietzner	Wald ratio	1	1.07 (0.91, 1.27)	0.409
ADGRB3	Sun_2	Wald ratio	1	1.01 (0.99, 1.03)	0.411
CPOX	Ferkingstad	Wald ratio	1	0.95 (0.83, 1.08)	0.411
ENPP2	Sun_2	Wald ratio	1	0.97 (0.89, 1.05)	0.411
FAIM3	Ferkingstad	Wald ratio	1	0.92 (0.75, 1.12)	0.411
CHST15	Pietzner	Wald ratio	1	1.06 (0.92, 1.22)	0.412
CREG1	Ferkingstad	Wald ratio	1	1.05 (0.93, 1.18)	0.412
ENDOU	Pietzner	Wald ratio	1	1.06 (0.93, 1.21)	0.413
NFKBIE	Sun_2	Wald ratio	1	0.96 (0.88, 1.05)	0.413
PARP1	Sun_2	Wald ratio	1	0.94 (0.82, 1.09)	0.414
MSRA	Sun_2	Wald ratio	1	0.87 (0.62, 1.22)	0.415
FAM151A	Sun_1	Wald ratio	1	0.97 (0.91, 1.04)	0.418
ROBO1	Sun_2	Wald ratio	1	1.04 (0.95, 1.14)	0.418
NUDT9	Sun_1	Wald ratio	1	0.97 (0.90, 1.05)	0.419
ALPPL2	Pietzner	Wald ratio	1	0.96 (0.88, 1.06)	0.421
HOMER2	Ferkingstad	Wald ratio	1	0.90 (0.69, 1.17)	0.421
PLEK	Pietzner	Wald ratio	1	0.94 (0.81, 1.09)	0.422
SF3B4	Pietzner	Wald ratio	1	1.09 (0.88, 1.34)	0.422
LAMP3	Sun_2	Wald ratio	1	0.97 (0.89, 1.05)	0.423
SERPINF2	Pietzner	Wald ratio	1	1.03 (0.96, 1.11)	0.423
THOP1	Sun_2	Wald ratio	1	1.03 (0.96, 1.11)	0.425
TPMT	Sun_2	Wald ratio	1	0.98 (0.94, 1.03)	0.425
NETO1	Ferkingstad	Wald ratio	1	1.15 (0.82, 1.60)	0.427
SAA2	Pietzner	Wald ratio	1	1.02 (0.97, 1.07)	0.427
CDKN1A	Sun_2	Wald ratio	1	0.96 (0.85, 1.07)	0.428
LANCL1	Pietzner	Wald ratio	1	0.94 (0.80, 1.10)	0.429
PCSK2	Pietzner	Wald ratio	1	1.04 (0.95, 1.14)	0.429
CCDC126	Pietzner	Wald ratio	1	1.02 (0.96, 1.09)	0.431
CCM2	Pietzner	Wald ratio	1	1.06 (0.91, 1.23)	0.431
GGPS1	Pietzner	Wald ratio	1	1.05 (0.93, 1.19)	0.431
PNLIPRP1	Pietzner	Wald ratio	1	0.94 (0.82, 1.09)	0.431
ERLEC1	Sun_1	Wald ratio	1	1.04 (0.94, 1.15)	0.433
OLFM3	Pietzner	Wald ratio	1	1.05 (0.93, 1.19)	0.433
SNPH	Pietzner	Wald ratio	1	1.04 (0.94, 1.16)	0.433
TBCC	Sun_2	Wald ratio	1	1.06 (0.91, 1.24)	0.434
FGFR3	Ferkingstad	Wald ratio	1	1.05 (0.92, 1.20)	0.435
PTX3	Folkersen	Wald ratio	1	1.08 (0.89, 1.32)	0.436
TNR	Sun_2	Wald ratio	1	1.02 (0.97, 1.07)	0.436
POMGNT2	Pietzner	Wald ratio	1	0.98 (0.94, 1.03)	0.437
CSGALNACT2	Ferkingstad	Wald ratio	1	1.07 (0.90, 1.27)	0.438
KLK3	Ferkingstad	Wald ratio	1	0.89 (0.65, 1.21)	0.439
CA5A	Sun_2	Wald ratio	1	0.99 (0.96, 1.02)	0.44
CR2	Sun_2	Wald ratio	1	1.05 (0.93, 1.18)	0.44
KLK10	Ferkingstad	Wald ratio	1	0.99 (0.96, 1.02)	0.44
S100A4	Sun_1	Wald ratio	1	0.96 (0.87, 1.06)	0.44
COL4A3BP	Pietzner	Wald ratio	1	1.06 (0.92, 1.21)	0.442
COL9A1	Pietzner	Wald ratio	1	0.96 (0.87, 1.06)	0.442
THY1	Sun_2	Wald ratio	1	1.04 (0.95, 1.13)	0.443
CLEC1B	Sun_2	Wald ratio	1	0.96 (0.85, 1.07)	0.445
GUK1	Pietzner	Wald ratio	1	0.98 (0.92, 1.04)	0.445
ELMO1	Pietzner	Wald ratio	1	1.05 (0.92, 1.20)	0.446
LEAP2	Ferkingstad	Wald ratio	1	1.02 (0.96, 1.09)	0.446
SERPINA9	Sun_2	Wald ratio	1	1.02 (0.97, 1.06)	0.446
LBP	Pietzner	Wald ratio	1	1.01 (0.98, 1.04)	0.447
IGFBP6	Sun_2	Wald ratio	1	0.93 (0.76, 1.13)	0.448
LTBR	Sun_2	Wald ratio	1	0.97 (0.90, 1.05)	0.448
CERT	Sun_2	Wald ratio	1	1.11 (0.84, 1.47)	0.449
DNAJB1	Sun_2	Wald ratio	1	1.16 (0.79, 1.71)	0.45
IDI1	Pietzner	Wald ratio	1	0.93 (0.76, 1.13)	0.451
SESTD1	Sun_2	Wald ratio	1	0.93 (0.76, 1.13)	0.451
TGFA	Sun_2	Wald ratio	1	1.07 (0.89, 1.29)	0.451
CD160	Sun_2	Wald ratio	1	0.98 (0.93, 1.03)	0.452
SOST	Sun_2	Wald ratio	1	1.13 (0.82, 1.54)	0.452
C5	Pietzner	Wald ratio	1	1.06 (0.91, 1.22)	0.454
HGF	Sun_2	Wald ratio	1	1.09 (0.87, 1.36)	0.454
VTCN1	Sun_2	Wald ratio	1	1.10 (0.86, 1.42)	0.454
NME4	Pietzner	Wald ratio	1	0.98 (0.92, 1.04)	0.455
DPP6	Sun_2	Wald ratio	1	1.03 (0.95, 1.11)	0.456
GLTPD2	Pietzner	Wald ratio	1	1.03 (0.95, 1.12)	0.456
SRL	Pietzner	Wald ratio	1	1.04 (0.94, 1.15)	0.456
CNDP1	Pietzner	Wald ratio	1	1.02 (0.97, 1.08)	0.457
NPPA	Ferkingstad	Wald ratio	1	0.88 (0.63, 1.23)	0.457
PENK	Ferkingstad	Wald ratio	1	0.99 (0.95, 1.02)	0.458
PGLYRP1	Sun_2	Wald ratio	1	0.98 (0.91, 1.04)	0.458
TWSG1	Pietzner	Wald ratio	1	1.03 (0.96, 1.10)	0.458
INSL5	Pietzner	Wald ratio	1	1.07 (0.89, 1.28)	0.459
SMOC1	Sun_2	Wald ratio	1	0.97 (0.91, 1.05)	0.459
SNX8	Pietzner	Wald ratio	1	1.03 (0.95, 1.12)	0.459
UNC5C	Pietzner	Wald ratio	1	0.97 (0.89, 1.06)	0.459
LYPD8	Sun_2	Wald ratio	1	0.99 (0.95, 1.02)	0.46
KIRREL2	Sun_2	Wald ratio	1	1.04 (0.94, 1.15)	0.461
FCRL1	Sun_2	Wald ratio	1	1.02 (0.97, 1.07)	0.462
SLAMF1	Sun_2	Wald ratio	1	1.07 (0.89, 1.29)	0.463
GGT1	Sun_2	Wald ratio	1	1.03 (0.95, 1.12)	0.466
NLGN2	Pietzner	Wald ratio	1	0.95 (0.84, 1.09)	0.466
CD300E	Sun_2	Wald ratio	1	0.98 (0.93, 1.03)	0.467
CLEC1A	Sun_2	Wald ratio	1	0.98 (0.92, 1.04)	0.467
GAS1	Ferkingstad	Wald ratio	1	1.09 (0.87, 1.36)	0.467
FAP	Sun_2	Wald ratio	1	0.98 (0.92, 1.04)	0.469
FRZB	Suhre	Wald ratio	1	0.98 (0.94, 1.03)	0.469
MUC16	Folkersen	Wald ratio	1	1.06 (0.91, 1.23)	0.469
PTPRM	Sun_2	Wald ratio	1	1.12 (0.82, 1.53)	0.469
LGALS4	Sun_2	Wald ratio	1	1.11 (0.84, 1.46)	0.47
ALDOB	Pietzner	Wald ratio	1	1.04 (0.94, 1.14)	0.471
C8G	Ferkingstad	Wald ratio	1	1.02 (0.97, 1.06)	0.471
CD38	Sun_2	Wald ratio	1	1.02 (0.97, 1.08)	0.472
ANGPT2	Sun_2	Wald ratio	1	0.95 (0.84, 1.09)	0.473
CPB1	Pietzner	Wald ratio	1	1.03 (0.95, 1.11)	0.473
CAPN2	Ferkingstad	Wald ratio	1	0.95 (0.82, 1.10)	0.474
HAVCR1	Folkersen	Wald ratio	1	0.99 (0.95, 1.02)	0.474
CD83	Sun_2	Wald ratio	1	0.96 (0.85, 1.08)	0.475
KLK1	Sun_2	Wald ratio	1	1.01 (0.99, 1.03)	0.475
KLK4	Sun_2	Wald ratio	1	0.98 (0.94, 1.03)	0.475
LILRA4	Pietzner	Wald ratio	1	0.98 (0.93, 1.03)	0.475
PAG1	Sun_2	Wald ratio	1	1.09 (0.86, 1.38)	0.475
SCLY	Sun_2	Wald ratio	1	1.04 (0.93, 1.16)	0.475
NNMT	Ferkingstad	Wald ratio	1	0.91 (0.70, 1.18)	0.476
OAS1	Sun_1	Wald ratio	1	0.97 (0.91, 1.05)	0.476
RIDA	Sun_1	Wald ratio	1	0.98 (0.92, 1.04)	0.476
ARHGEF25	Pietzner	Wald ratio	1	1.04 (0.93, 1.16)	0.477
LGALS3	Pietzner	Wald ratio	1	0.98 (0.94, 1.03)	0.477
NT5C3A	Sun_2	Wald ratio	1	0.94 (0.79, 1.12)	0.477
CCL23	Suhre	Wald ratio	1	1.01 (0.98, 1.05)	0.478
CTSS	Suhre	Wald ratio	1	0.98 (0.94, 1.03)	0.478
PIK3R1_PIK3CA	Pietzner	Wald ratio	1	0.97 (0.89, 1.06)	0.479
MASP1	Sun_2	Wald ratio	1	0.97 (0.89, 1.06)	0.48
NCR1	Sun_2	Wald ratio	1	1.05 (0.92, 1.19)	0.48
PDGFC	Sun_2	Wald ratio	1	1.08 (0.87, 1.35)	0.481
RNASE6	Pietzner	Wald ratio	1	0.99 (0.98, 1.01)	0.481
GC	Pietzner	Wald ratio	1	0.96 (0.85, 1.08)	0.482
SPHK2	Pietzner	Wald ratio	1	1.05 (0.92, 1.20)	0.482
AXIN1	Sun_2	Wald ratio	1	0.87 (0.60, 1.27)	0.483
FABP6	Sun_2	Wald ratio	1	1.06 (0.89, 1.27)	0.485
LRPAP1	Pietzner	Wald ratio	1	1.04 (0.94, 1.15)	0.486
TIGIT	Ferkingstad	Wald ratio	1	0.91 (0.69, 1.19)	0.486
CDH2	Sun_2	Wald ratio	1	1.08 (0.87, 1.35)	0.487
F5	Suhre	Wald ratio	1	1.01 (0.97, 1.06)	0.487
GLRX	Sun_2	Wald ratio	1	1.01 (0.97, 1.05)	0.487
EPHA10	Pietzner	Wald ratio	1	0.95 (0.81, 1.11)	0.488
FXYD5	Sun_2	Wald ratio	1	1.02 (0.96, 1.08)	0.488
TNFAIP3	Pietzner	Wald ratio	1	1.03 (0.95, 1.11)	0.488
GCNT1	Sun_2	Wald ratio	1	1.02 (0.97, 1.06)	0.489
CNTFR	Ferkingstad	Wald ratio	1	0.97 (0.89, 1.06)	0.49
MDGA1	Sun_2	Wald ratio	1	0.99 (0.98, 1.01)	0.49
MMP3	Folkersen	Wald ratio	1	1.01 (0.98, 1.05)	0.491
CD33	Sun_2	Wald ratio	1	1.01 (0.99, 1.02)	0.492
COL6A1	Pietzner	Wald ratio	1	0.99 (0.98, 1.01)	0.492
MYBPC1	Pietzner	Wald ratio	1	0.94 (0.78, 1.13)	0.492
PCYOX1	Pietzner	Wald ratio	1	0.99 (0.96, 1.02)	0.493
UST	Pietzner	Wald ratio	1	1.02 (0.96, 1.09)	0.494
CEL	Ferkingstad	Wald ratio	1	1.03 (0.95, 1.12)	0.497
PDCD6IP	Pietzner	Wald ratio	1	1.05 (0.91, 1.21)	0.497
EPS8L2	Sun_2	Wald ratio	1	0.98 (0.91, 1.05)	0.498
DPP7	Pietzner	Wald ratio	1	0.99 (0.95, 1.02)	0.499
LEP	Folkersen	Wald ratio	1	0.92 (0.72, 1.17)	0.499
ADH1C	Ferkingstad	Wald ratio	1	0.95 (0.82, 1.10)	0.5
LGMN	Sun_2	Wald ratio	1	0.97 (0.89, 1.06)	0.501
TNFRSF1B	Ferkingstad	Wald ratio	1	0.96 (0.84, 1.09)	0.501
MXRA8	Pietzner	Wald ratio	1	0.95 (0.82, 1.10)	0.502
NLGN1	Ferkingstad	Wald ratio	1	1.06 (0.90, 1.24)	0.502
POFUT1	Pietzner	Wald ratio	1	0.98 (0.93, 1.03)	0.502
RNPEP	Pietzner	Wald ratio	1	0.98 (0.92, 1.04)	0.503
SERPINH1	Pietzner	Wald ratio	1	1.04 (0.92, 1.18)	0.503
TPST2	Pietzner	Wald ratio	1	1.03 (0.95, 1.10)	0.503
CALCA	Sun_2	Wald ratio	1	0.94 (0.78, 1.13)	0.504
SFTPD	Sun_2	Wald ratio	1	1.01 (0.98, 1.03)	0.504
YWHAB	Ferkingstad	Wald ratio	1	0.96 (0.85, 1.08)	0.504
RAB6B	Pietzner	Wald ratio	1	1.02 (0.96, 1.08)	0.505
LARGE	Ferkingstad	Wald ratio	1	1.06 (0.89, 1.27)	0.506
CLEC7A	Sun_2	Wald ratio	1	1.01 (0.99, 1.03)	0.507
LEPR	Suhre	Wald ratio	1	1.01 (0.99, 1.02)	0.507
MAVS	Sun_2	Wald ratio	1	1.09 (0.85, 1.39)	0.507
NPTXR	Sun_2	Wald ratio	1	0.99 (0.96, 1.02)	0.508
DUSP28	Pietzner	Wald ratio	1	1.03 (0.94, 1.13)	0.509
LILRA3	Pietzner	Wald ratio	1	1.01 (0.99, 1.03)	0.509
SELE	Pietzner	Wald ratio	1	1.05 (0.90, 1.23)	0.51
GNPTG	Pietzner	Wald ratio	1	0.98 (0.94, 1.03)	0.512
TSTD1	Pietzner	Wald ratio	1	1.01 (0.97, 1.06)	0.514
ITGB5	Sun_2	Wald ratio	1	1.07 (0.87, 1.31)	0.515
LIPN	Sun_1	Wald ratio	1	1.01 (0.99, 1.03)	0.515
SFTPA1	Sun_2	Wald ratio	1	0.96 (0.86, 1.08)	0.515
ADGRE2	Sun_2	Wald ratio	1	0.97 (0.89, 1.06)	0.517
ASPN	Sun_1	Wald ratio	1	0.99 (0.95, 1.03)	0.517
PTK7	Pietzner	Wald ratio	1	1.05 (0.91, 1.20)	0.518
SPINT2	Sun_1	Wald ratio	1	0.99 (0.97, 1.01)	0.518
MTHFS	Sun_1	Wald ratio	1	1.03 (0.94, 1.13)	0.519
ENSA	Pietzner	Wald ratio	1	0.94 (0.79, 1.13)	0.52
FGFR2	Sun_2	Wald ratio	1	0.94 (0.79, 1.13)	0.521
PLXNA4	Sun_2	Wald ratio	1	1.07 (0.86, 1.33)	0.522
CCL14	Pietzner	Wald ratio	1	0.99 (0.97, 1.02)	0.524
KIR2DL4	Pietzner	Wald ratio	1	0.97 (0.89, 1.06)	0.525
GZMK	Ferkingstad	Wald ratio	1	0.96 (0.84, 1.10)	0.526
ALDH1A1	Sun_2	Wald ratio	1	0.93 (0.75, 1.16)	0.527
MX1	Pietzner	Wald ratio	1	1.01 (0.97, 1.06)	0.527
PCDH17	Sun_2	Wald ratio	1	0.98 (0.93, 1.04)	0.528
RAP1GDS1	Pietzner	Wald ratio	1	0.95 (0.82, 1.11)	0.528
SPOCK1	Sun_2	Wald ratio	1	1.05 (0.91, 1.21)	0.528
EDAR	Sun_2	Wald ratio	1	0.98 (0.93, 1.04)	0.529
NDRG3	Pietzner	Wald ratio	1	0.96 (0.84, 1.09)	0.53
ACAT1	Pietzner	Wald ratio	1	0.98 (0.93, 1.04)	0.531
GRK5	Sun_2	Wald ratio	1	0.97 (0.90, 1.06)	0.531
ADM	Yao	Wald ratio	1	0.96 (0.86, 1.08)	0.533
MPO	Pietzner	Wald ratio	1	1.03 (0.93, 1.15)	0.533
IDUA	Sun_1	Wald ratio	1	0.99 (0.96, 1.02)	0.534
PCDH1	Sun_2	Wald ratio	1	0.93 (0.72, 1.18)	0.534
ATRN	Pietzner	Wald ratio	1	1.01 (0.97, 1.06)	0.535
AKR7A3	Pietzner	Wald ratio	1	1.02 (0.95, 1.10)	0.536
EPHA1	Suhre	Wald ratio	1	1.01 (0.98, 1.04)	0.536
PPCDC	Sun_2	Wald ratio	1	0.99 (0.95, 1.03)	0.536
SYT11	Pietzner	Wald ratio	1	1.05 (0.90, 1.23)	0.536
NHEJ1	Pietzner	Wald ratio	1	1.03 (0.93, 1.15)	0.537
POR	Pietzner	Wald ratio	1	0.99 (0.96, 1.02)	0.537
KLB	Sun_2	Wald ratio	1	1.01 (0.98, 1.03)	0.539
LDLRAP1	Pietzner	Wald ratio	1	0.93 (0.73, 1.18)	0.539
NMB	Ferkingstad	Wald ratio	1	1.04 (0.91, 1.20)	0.539
CX3CL1	Pietzner	Wald ratio	1	0.94 (0.76, 1.15)	0.54
ITGA6	Sun_2	Wald ratio	1	0.97 (0.89, 1.06)	0.54
CCL18	Pietzner	Wald ratio	1	0.99 (0.96, 1.02)	0.541
CCL3	Pietzner	Wald ratio	1	0.99 (0.95, 1.03)	0.541
CHST4	Pietzner	Wald ratio	1	1.04 (0.92, 1.17)	0.541
NECTIN2	Sun_2	Wald ratio	1	0.96 (0.86, 1.08)	0.541
KIAA2013	Pietzner	Wald ratio	1	1.04 (0.91, 1.20)	0.542
ZG16B	Ferkingstad	Wald ratio	1	0.97 (0.86, 1.08)	0.542
BDH2	Pietzner	Wald ratio	1	1.02 (0.95, 1.10)	0.543
PGP	Pietzner	Wald ratio	1	0.98 (0.90, 1.05)	0.543
PPT1	Sun_1	Wald ratio	1	0.99 (0.95, 1.03)	0.544
CRYGD	Pietzner	Wald ratio	1	0.98 (0.91, 1.05)	0.545
LY96	Sun_2	Wald ratio	1	1.11 (0.79, 1.57)	0.545
CKMT1A_CKMT1B	Sun_2	Wald ratio	1	1.03 (0.94, 1.13)	0.546
GFRAL	Pietzner	Wald ratio	1	0.98 (0.91, 1.05)	0.546
SEMA5A	Pietzner	Wald ratio	1	1.01 (0.98, 1.03)	0.546
CCL2	Sun_2	Wald ratio	1	0.91 (0.68, 1.23)	0.547
AOC1	Pietzner	Wald ratio	1	1.01 (0.98, 1.03)	0.548
PTPRS	Sun_2	Wald ratio	1	0.97 (0.88, 1.07)	0.548
SGK3	Pietzner	Wald ratio	1	1.06 (0.87, 1.30)	0.548
RELT	Sun_2	Wald ratio	1	0.98 (0.93, 1.04)	0.549
SPHK1	Pietzner	Wald ratio	1	0.91 (0.67, 1.24)	0.549
LYZ	Suhre	Wald ratio	1	1.01 (0.98, 1.04)	0.55
CHGB	Sun_2	Wald ratio	1	1.01 (0.98, 1.04)	0.551
HAGH	Pietzner	Wald ratio	1	1.03 (0.93, 1.14)	0.551
NAP1L4	Pietzner	Wald ratio	1	1.04 (0.92, 1.16)	0.552
RBP4	Pietzner	Wald ratio	1	0.96 (0.82, 1.11)	0.552
ACP6	Sun_2	Wald ratio	1	1.01 (0.99, 1.03)	0.553
ARG2	Pietzner	Wald ratio	1	0.94 (0.78, 1.14)	0.553
CCN1	Sun_2	Wald ratio	1	0.95 (0.81, 1.12)	0.554
SNCA	Sun_1	Wald ratio	1	1.03 (0.94, 1.12)	0.554
SPINT1	Ferkingstad	Wald ratio	1	0.97 (0.86, 1.08)	0.555
HS6ST1	Sun_2	Wald ratio	1	0.97 (0.89, 1.07)	0.557
SAA1	Sun_1	Wald ratio	1	1.01 (0.99, 1.02)	0.557
ADA2	Sun_1	Wald ratio	1	0.99 (0.97, 1.02)	0.559
AMY1B_AMY1C_AMY1A	Sun_1	Wald ratio	1	0.98 (0.93, 1.04)	0.559
CECR1	Pietzner	Wald ratio	1	0.99 (0.97, 1.02)	0.559
DKK3	Sun_2	Wald ratio	1	0.98 (0.93, 1.04)	0.559
REN	Sun_1	Wald ratio	1	1.03 (0.93, 1.14)	0.559
IL23R	Suhre	Wald ratio	1	1.02 (0.96, 1.08)	0.56
INHBB	Ferkingstad	Wald ratio	1	0.98 (0.93, 1.04)	0.56
MSLN	Sun_2	Wald ratio	1	0.99 (0.95, 1.03)	0.56
HBZ	Sun_1	Wald ratio	1	1.01 (0.98, 1.04)	0.561
IDI2	Sun_2	Wald ratio	1	0.98 (0.92, 1.05)	0.561
SERPINE2	Pietzner	Wald ratio	1	0.99 (0.96, 1.02)	0.563
CA1	Ferkingstad	Wald ratio	1	1.03 (0.93, 1.14)	0.564
GRN	Pietzner	Wald ratio	1	0.98 (0.90, 1.06)	0.564
GFRA1	Sun_2	Wald ratio	1	0.98 (0.90, 1.06)	0.565
ENG	Sun_2	Wald ratio	1	0.98 (0.90, 1.06)	0.566
PCOLCE2	Pietzner	Wald ratio	1	0.99 (0.94, 1.04)	0.566
P4HB	Sun_2	Wald ratio	1	0.89 (0.60, 1.33)	0.567
CNTN1	Yao	Inverse variance weighted	2	1.02 (0.95, 1.10)	0.568
PGLYRP3	Ferkingstad	Wald ratio	1	1.12 (0.76, 1.64)	0.568
CD163	Sun_2	Wald ratio	1	1.04 (0.90, 1.20)	0.569
ACVRL1	Sun_2	Wald ratio	1	1.02 (0.96, 1.08)	0.57
B3GAT3	Sun_1	Wald ratio	1	1.01 (0.97, 1.07)	0.57
FAM20B	Pietzner	Wald ratio	1	0.95 (0.81, 1.12)	0.57
FBLN5	Pietzner	Wald ratio	1	0.95 (0.79, 1.14)	0.57
RBP2	Sun_2	Wald ratio	1	1.08 (0.82, 1.42)	0.571
C9	Pietzner	Wald ratio	1	0.97 (0.87, 1.08)	0.572
STIM1	Pietzner	Wald ratio	1	0.96 (0.82, 1.11)	0.572
CD28	Sun_2	Wald ratio	1	1.03 (0.93, 1.14)	0.573
WWP2	Sun_2	Wald ratio	1	0.96 (0.85, 1.09)	0.574
CEACAM8	Sun_2	Wald ratio	1	1.05 (0.89, 1.23)	0.577
CTSL	Sun_2	Wald ratio	1	0.97 (0.86, 1.09)	0.577
VSTM1	Sun_2	Wald ratio	1	0.99 (0.96, 1.02)	0.577
SPINK2	Sun_1	Wald ratio	1	1.02 (0.96, 1.07)	0.578
KLRB1	Pietzner	Wald ratio	1	1.02 (0.96, 1.08)	0.58
CD55	Suhre	Wald ratio	1	1.01 (0.97, 1.05)	0.581
ECH1	Pietzner	Wald ratio	1	0.99 (0.94, 1.03)	0.581
FCGR2A	Sun_1	Wald ratio	1	1.00 (0.99, 1.02)	0.581
HDGF	Sun_2	Wald ratio	1	1.00 (0.99, 1.02)	0.581
BCHE	Pietzner	Wald ratio	1	0.99 (0.96, 1.02)	0.582
BRSK2	Pietzner	Wald ratio	1	1.02 (0.95, 1.09)	0.582
PDCD5	Sun_1	Wald ratio	1	0.98 (0.93, 1.04)	0.582
CTSV	Sun_2	Wald ratio	1	0.98 (0.90, 1.06)	0.586
DKKL1	Sun_2	Wald ratio	1	1.00 (0.98, 1.01)	0.586
DLK2	Ferkingstad	Wald ratio	1	1.03 (0.92, 1.17)	0.586
GATM	Pietzner	Wald ratio	1	1.01 (0.97, 1.06)	0.586
CDCP1	Sun_2	Wald ratio	1	0.98 (0.90, 1.06)	0.587
NTF3	Sun_2	Wald ratio	1	1.04 (0.91, 1.19)	0.587
C2CD2L	Sun_2	Wald ratio	1	1.10 (0.79, 1.53)	0.588
HSF1	Pietzner	Wald ratio	1	1.05 (0.87, 1.27)	0.588
IGSF8	Sun_2	Wald ratio	1	1.04 (0.91, 1.19)	0.589
SPINK6	Pietzner	Wald ratio	1	1.01 (0.98, 1.03)	0.589
FGF21	Sun_2	Wald ratio	1	0.94 (0.76, 1.17)	0.59
MMP9	Ferkingstad	Wald ratio	1	0.95 (0.78, 1.15)	0.592
SEMA6B	Ferkingstad	Wald ratio	1	1.10 (0.78, 1.54)	0.592
TPST1	Sun_1	Wald ratio	1	0.98 (0.90, 1.06)	0.593
CFI	Suhre	Wald ratio	1	0.99 (0.94, 1.04)	0.594
UPP1	Pietzner	Wald ratio	1	0.97 (0.86, 1.09)	0.594
ADAMTS13	Ferkingstad	Wald ratio	1	0.99 (0.95, 1.03)	0.596
CCL4	Folkersen	Wald ratio	1	1.02 (0.96, 1.08)	0.596
CCL4L2_CCL4L1	Pietzner	Wald ratio	1	1.02 (0.94, 1.11)	0.596
ADAMTS16	Sun_2	Wald ratio	1	1.04 (0.89, 1.22)	0.597
APOA1BP	Pietzner	Wald ratio	1	1.02 (0.95, 1.10)	0.597
POLI	Pietzner	Wald ratio	1	0.96 (0.84, 1.11)	0.598
GALP	Sun_1	Wald ratio	1	0.97 (0.86, 1.09)	0.599
THG1L	Pietzner	Wald ratio	1	1.01 (0.96, 1.07)	0.599
OVCA2	Pietzner	Wald ratio	1	1.05 (0.88, 1.25)	0.6
NDST1	Pietzner	Wald ratio	1	1.03 (0.93, 1.13)	0.601
MEPE	Sun_2	Wald ratio	1	1.04 (0.91, 1.18)	0.602
PRSS8	Sun_2	Wald ratio	1	0.96 (0.81, 1.13)	0.603
IL18	Sun_2	Wald ratio	1	0.98 (0.92, 1.05)	0.604
LAG3	Sun_2	Wald ratio	1	1.03 (0.92, 1.15)	0.604
NTM	Ferkingstad	Wald ratio	1	1.01 (0.97, 1.06)	0.604
BPHL	Pietzner	Wald ratio	1	1.01 (0.97, 1.06)	0.605
ZYX	Ferkingstad	Wald ratio	1	0.94 (0.73, 1.20)	0.606
CTSB	Pietzner	Wald ratio	1	0.99 (0.95, 1.03)	0.607
TK2	Pietzner	Wald ratio	1	1.03 (0.91, 1.17)	0.608
BET1L	Pietzner	Wald ratio	1	1.01 (0.96, 1.07)	0.61
SIRT3	Pietzner	Wald ratio	1	1.03 (0.91, 1.17)	0.61
BPI	Sun_1	Wald ratio	1	0.99 (0.95, 1.03)	0.611
CPB2	Suhre	Wald ratio	1	1.01 (0.98, 1.03)	0.611
AMY2B	Sun_2	Wald ratio	1	1.01 (0.96, 1.06)	0.612
ROBO2	Sun_2	Wald ratio	1	1.04 (0.88, 1.23)	0.612
EVA1C	Sun_1	Wald ratio	1	0.97 (0.87, 1.09)	0.613
ITGB6	Sun_2	Wald ratio	1	0.98 (0.92, 1.05)	0.615
TAGLN	Pietzner	Wald ratio	1	0.96 (0.81, 1.13)	0.615
CD8A	Ferkingstad	Wald ratio	1	0.98 (0.92, 1.05)	0.616
BST1	Sun_1	Wald ratio	1	1.00 (0.99, 1.02)	0.617
APOL1	Pietzner	Wald ratio	1	0.99 (0.94, 1.04)	0.618
PGLYRP2	Pietzner	Wald ratio	1	1.01 (0.96, 1.07)	0.618
RBP1	Ferkingstad	Wald ratio	1	1.07 (0.83, 1.38)	0.619
PODXL	Sun_2	Wald ratio	1	1.02 (0.95, 1.08)	0.62
ACOT13	Pietzner	Wald ratio	1	1.05 (0.87, 1.26)	0.621
SOD1	Sun_2	Wald ratio	1	1.07 (0.81, 1.43)	0.621
CD59	Sun_1	Wald ratio	1	0.98 (0.92, 1.05)	0.622
FCN1	Sun_1	Wald ratio	1	0.99 (0.96, 1.03)	0.622
MAN1C1	Pietzner	Wald ratio	1	1.02 (0.95, 1.10)	0.622
MTIF3	Pietzner	Wald ratio	1	1.04 (0.89, 1.21)	0.622
IRF3	Pietzner	Wald ratio	1	1.05 (0.87, 1.26)	0.623
PEBP1	Ferkingstad	Wald ratio	1	1.01 (0.97, 1.06)	0.623
CLEC10A	Sun_2	Wald ratio	1	1.01 (0.97, 1.05)	0.625
PADI4	Sun_2	Wald ratio	1	0.98 (0.91, 1.06)	0.625
HADH	Pietzner	Wald ratio	1	0.94 (0.74, 1.20)	0.626
CRABP2	Pietzner	Wald ratio	1	0.98 (0.92, 1.05)	0.627
IQGAP2	Sun_2	Wald ratio	1	0.97 (0.86, 1.10)	0.627
MYZAP	Pietzner	Wald ratio	1	0.98 (0.90, 1.06)	0.627
PRSS22	Sun_1	Wald ratio	1	0.98 (0.92, 1.05)	0.627
APMAP	Sun_1	Wald ratio	1	1.02 (0.93, 1.13)	0.629
GREM1	Pietzner	Wald ratio	1	1.00 (0.98, 1.02)	0.63
SELL	Pietzner	Wald ratio	1	1.01 (0.97, 1.05)	0.63
FAHD1	Pietzner	Wald ratio	1	0.99 (0.96, 1.02)	0.631
LY75	Sun_2	Wald ratio	1	0.99 (0.97, 1.02)	0.631
FBLN1	Pietzner	Wald ratio	1	0.97 (0.86, 1.09)	0.633
NQO1	Pietzner	Wald ratio	1	0.99 (0.97, 1.02)	0.633
CDC27	Sun_2	Wald ratio	1	1.05 (0.85, 1.30)	0.635
CPZ	Sun_1	Wald ratio	1	0.98 (0.89, 1.08)	0.635
PROS1	Pietzner	Wald ratio	1	0.96 (0.83, 1.12)	0.635
ACP5	Sun_2	Wald ratio	1	1.01 (0.96, 1.08)	0.636
GNLY	Pietzner	Wald ratio	1	0.99 (0.97, 1.02)	0.636
CCL3L1	Suhre	Wald ratio	1	0.99 (0.93, 1.04)	0.637
GPD1	Pietzner	Wald ratio	1	1.02 (0.93, 1.12)	0.637
B4GAT1	Sun_2	Wald ratio	1	0.98 (0.92, 1.05)	0.638
PSAPL1	Pietzner	Wald ratio	1	0.99 (0.94, 1.04)	0.639
CKAP4	Sun_2	Wald ratio	1	1.02 (0.93, 1.12)	0.64
MTPAP	Pietzner	Wald ratio	1	1.03 (0.91, 1.16)	0.64
APP	Sun_2	Wald ratio	1	1.07 (0.81, 1.40)	0.641
GXYLT1	Pietzner	Wald ratio	1	1.02 (0.95, 1.08)	0.641
STARD5	Pietzner	Wald ratio	1	0.99 (0.96, 1.03)	0.641
TNFRSF11A	Sun_2	Wald ratio	1	1.01 (0.97, 1.06)	0.641
GLIPR2	Ferkingstad	Wald ratio	1	0.98 (0.91, 1.06)	0.642
HABP4	Pietzner	Wald ratio	1	0.99 (0.96, 1.02)	0.642
IL12RB1	Suhre	Wald ratio	1	1.01 (0.98, 1.03)	0.642
ASRGL1	Pietzner	Wald ratio	1	0.99 (0.93, 1.05)	0.643
CCN3	Sun_2	Wald ratio	1	0.98 (0.91, 1.06)	0.643
CNPY4	Sun_2	Wald ratio	1	1.02 (0.92, 1.13)	0.643
ECI2	Pietzner	Wald ratio	1	0.99 (0.97, 1.02)	0.643
SERPINA12	Sun_2	Wald ratio	1	0.99 (0.97, 1.02)	0.644
NUCB2	Sun_2	Wald ratio	1	0.99 (0.94, 1.04)	0.645
PSG1	Sun_2	Wald ratio	1	0.99 (0.96, 1.03)	0.645
CEP43	Sun_2	Wald ratio	1	1.06 (0.82, 1.38)	0.646
CD300LF	Sun_2	Wald ratio	1	1.00 (0.98, 1.01)	0.649
IL5RA	Sun_2	Wald ratio	1	0.99 (0.93, 1.05)	0.649
PLAUR	Ferkingstad	Wald ratio	1	0.98 (0.88, 1.09)	0.65
ECM1	Suhre	Wald ratio	1	0.99 (0.97, 1.02)	0.653
GPCPD1	Pietzner	Wald ratio	1	0.97 (0.84, 1.12)	0.653
PPIC	Pietzner	Wald ratio	1	0.99 (0.96, 1.02)	0.653
USP15	Pietzner	Wald ratio	1	1.02 (0.92, 1.14)	0.653
CMBL	Pietzner	Wald ratio	1	1.03 (0.92, 1.15)	0.655
CST7	Sun_2	Wald ratio	1	1.01 (0.98, 1.03)	0.655
AFM	Pietzner	Wald ratio	1	1.01 (0.96, 1.06)	0.656
IL1RAP	Sun_2	Wald ratio	1	1.00 (0.97, 1.02)	0.656
CD40	Folkersen	Wald ratio	1	0.99 (0.95, 1.03)	0.657
CLIP2	Sun_2	Wald ratio	1	1.04 (0.88, 1.22)	0.657
LMNB1	Sun_1	Wald ratio	1	0.98 (0.88, 1.08)	0.657
NEGR1	Pietzner	Wald ratio	1	1.02 (0.92, 1.13)	0.661
ENTPD1	Pietzner	Wald ratio	1	1.03 (0.90, 1.18)	0.662
KRT20	Ferkingstad	Wald ratio	1	1.08 (0.78, 1.49)	0.662
HRG	Pietzner	Wald ratio	1	1.00 (0.99, 1.02)	0.664
SSC4D	Sun_2	Wald ratio	1	0.99 (0.93, 1.05)	0.664
SCUBE1	Pietzner	Wald ratio	1	1.03 (0.91, 1.17)	0.665
SIRPG	Pietzner	Wald ratio	1	0.99 (0.93, 1.05)	0.665
IGFBP2	Sun_2	Wald ratio	1	1.08 (0.77, 1.51)	0.666
MANSC1	Pietzner	Wald ratio	1	1.01 (0.96, 1.07)	0.666
SFRP1	Sun_2	Wald ratio	1	0.98 (0.88, 1.08)	0.667
ATOX1	Pietzner	Wald ratio	1	1.04 (0.87, 1.25)	0.668
CCL16	Sun_1	Wald ratio	1	1.00 (0.97, 1.02)	0.668
FCER2	Sun_2	Wald ratio	1	1.01 (0.95, 1.08)	0.668
MERTK	Sun_2	Wald ratio	1	0.98 (0.91, 1.06)	0.668
OLFML3	Ferkingstad	Wald ratio	1	0.95 (0.77, 1.18)	0.668
RWDD1	Sun_2	Wald ratio	1	1.04 (0.86, 1.26)	0.668
ADAM23	Sun_2	Wald ratio	1	1.01 (0.97, 1.05)	0.669
MCL1	Pietzner	Wald ratio	1	1.01 (0.95, 1.08)	0.669
ADGRG1	Sun_2	Wald ratio	1	0.94 (0.70, 1.25)	0.67
KIR2DL5A	Sun_1	Wald ratio	1	0.99 (0.97, 1.02)	0.67
LIFR	Sun_2	Wald ratio	1	1.03 (0.91, 1.16)	0.671
MPHOSPH8	Sun_2	Wald ratio	1	1.08 (0.77, 1.52)	0.671
FAIM	Pietzner	Wald ratio	1	0.99 (0.95, 1.04)	0.672
SFTPA2	Sun_2	Wald ratio	1	0.99 (0.96, 1.03)	0.674
FGL1	Ferkingstad	Wald ratio	1	1.01 (0.97, 1.05)	0.675
FGG	Ferkingstad	Wald ratio	1	1.03 (0.90, 1.17)	0.676
ISG15	Pietzner	Wald ratio	1	1.01 (0.96, 1.06)	0.676
PLOD2	Pietzner	Wald ratio	1	1.02 (0.95, 1.09)	0.676
NT5M	Pietzner	Wald ratio	1	1.02 (0.94, 1.11)	0.678
ECHS1	Ferkingstad	Wald ratio	1	0.91 (0.58, 1.43)	0.679
ENPP6	Pietzner	Wald ratio	1	0.97 (0.83, 1.13)	0.681
FGF7	Sun_1	Wald ratio	1	0.98 (0.89, 1.08)	0.682
GALNT10	Sun_2	Wald ratio	1	1.01 (0.96, 1.06)	0.683
COL15A1	Sun_1	Wald ratio	1	1.02 (0.94, 1.10)	0.684
RRM1	Ferkingstad	Wald ratio	1	1.06 (0.79, 1.44)	0.684
STAMBPL1	Pietzner	Wald ratio	1	1.02 (0.94, 1.09)	0.684
FASN	Pietzner	Wald ratio	1	1.02 (0.93, 1.11)	0.685
TRDMT1	Pietzner	Wald ratio	1	0.99 (0.96, 1.03)	0.685
IGLON5	Ferkingstad	Wald ratio	1	0.95 (0.73, 1.23)	0.686
PROK2	Pietzner	Wald ratio	1	1.00 (0.98, 1.02)	0.686
ICAM1	Sun_1	Wald ratio	1	1.00 (0.98, 1.01)	0.688
SCG3	Sun_2	Wald ratio	1	1.01 (0.97, 1.04)	0.688
SLITRK6	Sun_2	Wald ratio	1	1.01 (0.95, 1.08)	0.688
RMDN1	Sun_1	Wald ratio	1	1.01 (0.96, 1.07)	0.689
AXL	Sun_2	Wald ratio	1	1.02 (0.91, 1.14)	0.69
CD274	Sun_2	Wald ratio	1	1.01 (0.95, 1.07)	0.69
LRRC15	Sun_1	Wald ratio	1	0.99 (0.94, 1.04)	0.69
NRP2	Sun_2	Wald ratio	1	1.02 (0.92, 1.13)	0.691
PLA2G2A	Sun_1	Wald ratio	1	1.00 (0.97, 1.02)	0.691
PON2	Sun_2	Wald ratio	1	1.00 (0.98, 1.03)	0.693
SLAMF8	Sun_2	Wald ratio	1	1.01 (0.98, 1.04)	0.693
ALAD	Pietzner	Wald ratio	1	0.98 (0.91, 1.07)	0.696
COCH	Pietzner	Wald ratio	1	0.99 (0.93, 1.05)	0.696
EPHB4	Sun_2	Wald ratio	1	1.03 (0.90, 1.17)	0.696
STK4	Sun_2	Wald ratio	1	0.93 (0.64, 1.34)	0.696
CAT	Suhre	Wald ratio	1	1.01 (0.97, 1.05)	0.698
GALNT16	Ferkingstad	Wald ratio	1	0.98 (0.87, 1.10)	0.698
LRP12	Pietzner	Wald ratio	1	0.96 (0.80, 1.16)	0.698
HEBP1	Pietzner	Wald ratio	1	1.01 (0.97, 1.04)	0.699
UBXN2B	Ferkingstad	Wald ratio	1	0.94 (0.68, 1.29)	0.699
TMEM132C	Sun_1	Wald ratio	1	0.98 (0.90, 1.07)	0.702
HAPLN4	Pietzner	Wald ratio	1	0.97 (0.82, 1.14)	0.703
ADH5	Pietzner	Wald ratio	1	1.02 (0.93, 1.12)	0.704
ADH6	Pietzner	Wald ratio	1	1.03 (0.90, 1.17)	0.704
ITGB2	Sun_2	Wald ratio	1	1.03 (0.87, 1.23)	0.704
TAC1	Pietzner	Wald ratio	1	0.98 (0.91, 1.07)	0.704
CASP8	Folkersen	Wald ratio	1	0.97 (0.83, 1.14)	0.705
CD109	Suhre	Wald ratio	1	1.01 (0.98, 1.04)	0.705
MGMT	Sun_2	Wald ratio	1	1.01 (0.96, 1.06)	0.705
TGM4	Ferkingstad	Wald ratio	1	1.07 (0.74, 1.55)	0.705
DLL1	Sun_2	Wald ratio	1	1.03 (0.90, 1.17)	0.706
CA3	Sun_2	Wald ratio	1	1.02 (0.91, 1.15)	0.707
TYMP	Sun_2	Wald ratio	1	0.98 (0.87, 1.10)	0.707
MANBA	Sun_1	Wald ratio	1	0.99 (0.96, 1.03)	0.709
REG3G	Ferkingstad	Wald ratio	1	0.99 (0.95, 1.03)	0.709
FGA_FGB_FGG	Pietzner	Wald ratio	1	1.02 (0.91, 1.16)	0.712
HSPG2	Pietzner	Wald ratio	1	0.99 (0.92, 1.06)	0.713
IRAK4	Pietzner	Wald ratio	1	0.97 (0.81, 1.15)	0.714
SPRY2	Sun_2	Wald ratio	1	1.04 (0.83, 1.32)	0.714
C3	Pietzner	Inverse variance weighted	2	0.98 (0.88, 1.09)	0.716
CCDC80	Pietzner	Wald ratio	1	1.03 (0.88, 1.20)	0.716
PDGFD	Pietzner	Wald ratio	1	0.99 (0.95, 1.04)	0.716
PON3	Sun_2	Wald ratio	1	0.99 (0.92, 1.06)	0.716
TYRO3	Sun_2	Wald ratio	1	1.01 (0.97, 1.04)	0.717
LRIG1	Sun_2	Wald ratio	1	1.00 (0.97, 1.02)	0.719
PLCG2	Pietzner	Wald ratio	1	1.01 (0.94, 1.09)	0.719
TNFRSF14	Sun_2	Wald ratio	1	1.03 (0.88, 1.20)	0.721
TXNDC15	Sun_2	Wald ratio	1	1.00 (0.98, 1.02)	0.721
FAM172A	Pietzner	Wald ratio	1	1.03 (0.87, 1.23)	0.722
LAIR1	Sun_2	Wald ratio	1	1.01 (0.96, 1.06)	0.724
MIA	Sun_1	Wald ratio	1	1.00 (0.98, 1.03)	0.724
SCARF1	Suhre	Wald ratio	1	1.01 (0.97, 1.05)	0.725
TMPRSS5	Sun_2	Wald ratio	1	1.00 (0.98, 1.03)	0.725
MPPED2	Pietzner	Wald ratio	1	1.01 (0.95, 1.08)	0.727
RNASE1	Sun_1	Wald ratio	1	1.02 (0.92, 1.12)	0.727
SVEP1	Sun_1	Wald ratio	1	0.99 (0.93, 1.05)	0.727
CRTAC1	Sun_2	Wald ratio	1	1.01 (0.97, 1.04)	0.728
FABP9	Sun_2	Wald ratio	1	0.96 (0.77, 1.20)	0.728
GPC1	Sun_2	Wald ratio	1	0.99 (0.92, 1.06)	0.728
NCAM1	Yao	Inverse variance weighted	2	1.01 (0.95, 1.08)	0.728
PTGES2	Pietzner	Wald ratio	1	1.03 (0.89, 1.18)	0.728
AKR7A2	Pietzner	Wald ratio	1	0.99 (0.91, 1.06)	0.729
CST6	Sun_2	Wald ratio	1	0.99 (0.90, 1.07)	0.729
LPO	Sun_2	Wald ratio	1	0.99 (0.92, 1.06)	0.73
LUM	Pietzner	Wald ratio	1	1.03 (0.88, 1.19)	0.73
LAMA4	Sun_2	Wald ratio	1	1.02 (0.91, 1.14)	0.731
SPINK7	Pietzner	Wald ratio	1	1.01 (0.97, 1.05)	0.731
TMPRSS15	Sun_2	Wald ratio	1	1.03 (0.87, 1.22)	0.731
GSTA3	Sun_2	Wald ratio	1	1.01 (0.95, 1.07)	0.733
PIGR	Sun_2	Wald ratio	1	1.02 (0.93, 1.11)	0.733
AP2A2	Pietzner	Wald ratio	1	0.97 (0.83, 1.14)	0.734
CA6	Sun_2	Wald ratio	1	1.00 (0.97, 1.02)	0.735
FETUB	Sun_2	Wald ratio	1	0.99 (0.94, 1.05)	0.735
GCKR	Pietzner	Wald ratio	1	1.01 (0.95, 1.07)	0.735
GP2	Sun_2	Wald ratio	1	1.01 (0.93, 1.10)	0.735
IL7R	Sun_2	Wald ratio	1	1.00 (0.98, 1.03)	0.735
PARVA	Pietzner	Wald ratio	1	1.02 (0.90, 1.16)	0.736
PTPRN2	Sun_2	Wald ratio	1	0.98 (0.86, 1.11)	0.736
COLEC12	Pietzner	Wald ratio	1	0.97 (0.82, 1.16)	0.738
IL11RA	Pietzner	Wald ratio	1	0.99 (0.92, 1.06)	0.738
MME	Sun_2	Wald ratio	1	1.06 (0.75, 1.49)	0.738
VCAN	Sun_2	Wald ratio	1	1.00 (0.97, 1.02)	0.738
FASLG	Sun_2	Wald ratio	1	0.96 (0.74, 1.24)	0.74
GFER	Sun_2	Wald ratio	1	0.93 (0.61, 1.42)	0.74
HMOX1	Sun_2	Wald ratio	1	0.95 (0.71, 1.27)	0.74
LAIR2	Sun_2	Wald ratio	1	0.99 (0.96, 1.03)	0.74
NAPG	Pietzner	Wald ratio	1	0.97 (0.81, 1.16)	0.742
NPPB	Sun_1	Wald ratio	1	1.01 (0.95, 1.08)	0.742
NTproBNP	Sun_2	Wald ratio	1	1.01 (0.94, 1.09)	0.742
TLR3	Sun_2	Wald ratio	1	1.00 (0.99, 1.02)	0.742
C1QTNF9	Pietzner	Wald ratio	1	0.99 (0.94, 1.04)	0.743
IFNL1	Sun_2	Wald ratio	1	0.94 (0.67, 1.33)	0.743
ALDH6A1	Pietzner	Wald ratio	1	0.97 (0.81, 1.16)	0.744
DSG3	Sun_2	Wald ratio	1	0.99 (0.92, 1.06)	0.744
HGD	Pietzner	Wald ratio	1	1.02 (0.91, 1.15)	0.744
KCNAB2	Pietzner	Wald ratio	1	1.02 (0.90, 1.16)	0.744
C1QA	Sun_2	Wald ratio	1	1.01 (0.96, 1.06)	0.745
GLT8D2	Sun_2	Wald ratio	1	1.02 (0.90, 1.16)	0.746
VEGFC	Sun_1	Wald ratio	1	0.99 (0.94, 1.04)	0.746
HS3ST3B1	Sun_2	Wald ratio	1	1.01 (0.95, 1.07)	0.747
ST6GAL1	Sun_2	Wald ratio	1	1.02 (0.91, 1.13)	0.747
CPM	Sun_2	Wald ratio	1	1.02 (0.90, 1.16)	0.748
DTX3	Sun_2	Wald ratio	1	0.97 (0.79, 1.19)	0.748
BANK1	Sun_2	Wald ratio	1	1.04 (0.81, 1.35)	0.749
FKBP4	Pietzner	Wald ratio	1	1.03 (0.87, 1.21)	0.749
RTBDN	Sun_2	Wald ratio	1	0.98 (0.87, 1.11)	0.749
TESC	Pietzner	Wald ratio	1	1.00 (0.98, 1.03)	0.749
FAM3B	Sun_2	Wald ratio	1	0.99 (0.96, 1.03)	0.75
PF4V1	Pietzner	Wald ratio	1	1.00 (0.97, 1.02)	0.75
TNFRSF13B	Sun_2	Wald ratio	1	1.03 (0.87, 1.21)	0.75
CDHR2	Sun_2	Wald ratio	1	0.97 (0.81, 1.17)	0.751
ADH4	Sun_2	Wald ratio	1	1.02 (0.88, 1.19)	0.754
THBD	Folkersen	Wald ratio	1	0.99 (0.93, 1.05)	0.754
CR1	Pietzner	Wald ratio	1	0.99 (0.95, 1.04)	0.755
SLAMF6	Pietzner	Wald ratio	1	1.01 (0.95, 1.08)	0.755
CLEC4D	Sun_2	Wald ratio	1	1.01 (0.97, 1.04)	0.757
GLYAT	Pietzner	Wald ratio	1	0.98 (0.87, 1.10)	0.759
MFGE8	Sun_2	Wald ratio	1	1.01 (0.95, 1.07)	0.759
ANGPTL2	Sun_2	Wald ratio	1	1.08 (0.67, 1.71)	0.761
ANG	Pietzner	Wald ratio	1	0.99 (0.96, 1.03)	0.762
ERO1B	Sun_1	Wald ratio	1	0.99 (0.94, 1.04)	0.762
PPA1	Suhre	Wald ratio	1	1.01 (0.96, 1.06)	0.762
SPOCK3	Pietzner	Wald ratio	1	1.01 (0.95, 1.07)	0.762
ITGA11	Sun_2	Wald ratio	1	0.99 (0.90, 1.08)	0.763
MMP8	Sun_2	Wald ratio	1	0.99 (0.93, 1.06)	0.763
SAR1A	Pietzner	Wald ratio	1	0.98 (0.89, 1.09)	0.763
GZMH	Sun_2	Wald ratio	1	0.98 (0.83, 1.14)	0.764
MFNG	Pietzner	Wald ratio	1	1.02 (0.87, 1.20)	0.764
CA10	Sun_1	Wald ratio	1	0.98 (0.88, 1.10)	0.766
CLEC6A	Sun_2	Wald ratio	1	1.01 (0.97, 1.04)	0.766
UGT1A6	Pietzner	Wald ratio	1	0.99 (0.91, 1.07)	0.766
CACNA2D3	Pietzner	Wald ratio	1	1.01 (0.92, 1.12)	0.767
CD5L	Pietzner	Wald ratio	1	0.99 (0.94, 1.04)	0.768
LILRB2	Sun_2	Wald ratio	1	1.00 (0.98, 1.03)	0.769
IL17B	Pietzner	Wald ratio	1	1.02 (0.87, 1.20)	0.771
SEMA4D	Pietzner	Wald ratio	1	1.00 (0.97, 1.02)	0.771
THBS4	Sun_2	Wald ratio	1	0.99 (0.91, 1.07)	0.772
IGFALS	Pietzner	Wald ratio	1	0.99 (0.90, 1.08)	0.773
IL22RA2	Pietzner	Wald ratio	1	0.98 (0.83, 1.15)	0.773
MGLL	Sun_2	Wald ratio	1	1.05 (0.77, 1.42)	0.773
SRGN	Pietzner	Wald ratio	1	0.99 (0.91, 1.08)	0.774
NUDT12	Pietzner	Wald ratio	1	1.00 (0.98, 1.03)	0.775
SHMT1	Pietzner	Wald ratio	1	1.00 (0.98, 1.03)	0.776
EPO	Ferkingstad	Wald ratio	1	1.04 (0.79, 1.37)	0.778
F11	Suhre	Wald ratio	1	1.01 (0.96, 1.05)	0.779
TGFBI	Sun_2	Wald ratio	1	1.00 (0.96, 1.03)	0.779
EFNA3	Ferkingstad	Wald ratio	1	1.07 (0.68, 1.68)	0.78
IL1RL2	Sun_2	Wald ratio	1	0.99 (0.95, 1.04)	0.78
CPLX1	Ferkingstad	Wald ratio	1	1.05 (0.76, 1.45)	0.781
IL6ST	Sun_2	Wald ratio	1	0.98 (0.88, 1.10)	0.781
MGAT4C	Pietzner	Wald ratio	1	0.98 (0.84, 1.14)	0.781
TFRC	Sun_2	Wald ratio	1	0.99 (0.96, 1.03)	0.781
BPIFB1	Sun_2	Wald ratio	1	1.01 (0.96, 1.05)	0.782
CRLF1	Ferkingstad	Wald ratio	1	1.01 (0.93, 1.11)	0.782
MATN2	Sun_2	Wald ratio	1	0.99 (0.95, 1.04)	0.782
SPATA20	Pietzner	Wald ratio	1	1.00 (0.98, 1.03)	0.783
ST3GAL1	Sun_2	Wald ratio	1	0.99 (0.91, 1.07)	0.784
IGLL1	Ferkingstad	Wald ratio	1	1.01 (0.95, 1.07)	0.785
LGR4	Pietzner	Wald ratio	1	1.02 (0.90, 1.14)	0.785
SIAE	Pietzner	Wald ratio	1	1.02 (0.86, 1.22)	0.785
ANXA11	Pietzner	Wald ratio	1	0.99 (0.92, 1.07)	0.786
NUDT2	Pietzner	Wald ratio	1	0.99 (0.94, 1.05)	0.787
PKP2	Pietzner	Wald ratio	1	0.98 (0.83, 1.15)	0.79
CCL24	Sun_2	Wald ratio	1	1.00 (0.98, 1.03)	0.791
OGN	Sun_2	Wald ratio	1	1.00 (0.97, 1.04)	0.791
AK1	Ferkingstad	Wald ratio	1	0.95 (0.63, 1.42)	0.792
B4GALT1	Pietzner	Wald ratio	1	1.01 (0.95, 1.07)	0.792
CXADR	Sun_2	Wald ratio	1	1.02 (0.87, 1.20)	0.792
SERPINA11	Sun_2	Wald ratio	1	1.00 (0.97, 1.03)	0.792
MARCO	Sun_2	Wald ratio	1	0.99 (0.93, 1.06)	0.793
SEZ6L2	Sun_2	Wald ratio	1	0.98 (0.85, 1.13)	0.793
CGA_LHB	Sun_1	Wald ratio	1	0.99 (0.94, 1.05)	0.794
GALNT13	Ferkingstad	Wald ratio	1	0.96 (0.70, 1.32)	0.794
PDCD6	Sun_2	Wald ratio	1	1.00 (0.98, 1.02)	0.794
TCN1	Sun_1	Wald ratio	1	0.99 (0.90, 1.08)	0.796
COL2A1	Pietzner	Wald ratio	1	1.00 (0.98, 1.02)	0.798
DNAJC10	Pietzner	Wald ratio	1	0.96 (0.72, 1.29)	0.798
CDH6	Sun_2	Wald ratio	1	1.00 (0.96, 1.03)	0.799
PDIA5	Pietzner	Wald ratio	1	1.00 (0.98, 1.02)	0.799
PSMB4	Ferkingstad	Wald ratio	1	1.00 (0.96, 1.03)	0.799
ARFIP1	Sun_1	Wald ratio	1	1.01 (0.94, 1.09)	0.8
FCN2	Pietzner	Inverse variance weighted	2	1.00 (0.98, 1.03)	0.8
TBC1D23	Sun_2	Wald ratio	1	1.02 (0.90, 1.15)	0.8
CD69	Sun_2	Wald ratio	1	1.05 (0.72, 1.52)	0.801
ESM1	Sun_2	Wald ratio	1	1.01 (0.91, 1.13)	0.801
PPP1R14A	Pietzner	Wald ratio	1	0.99 (0.95, 1.04)	0.801
CGA_CGB_CGB5_CGB7_CGB8_CGB3	Pietzner	Wald ratio	1	1.01 (0.96, 1.05)	0.802
CGA_CGB7_CGB5_CGB3_CGB8	Sun_1	Wald ratio	1	1.00 (0.97, 1.04)	0.802
ACADVL	Ferkingstad	Wald ratio	1	0.95 (0.64, 1.41)	0.803
PRTFDC1	Sun_2	Wald ratio	1	1.01 (0.91, 1.13)	0.803
CSF2RB	Ferkingstad	Wald ratio	1	1.00 (0.96, 1.03)	0.804
CCL27	Sun_2	Wald ratio	1	1.01 (0.92, 1.11)	0.805
WFDC2	Sun_2	Wald ratio	1	0.98 (0.81, 1.18)	0.805
PRSS3	Pietzner	Wald ratio	1	1.00 (0.97, 1.04)	0.806
KITLG	Sun_2	Wald ratio	1	0.95 (0.65, 1.40)	0.808
LRRN1	Sun_1	Wald ratio	1	0.99 (0.92, 1.07)	0.808
SAT2	Pietzner	Wald ratio	1	1.01 (0.96, 1.05)	0.808
SERPINB5	Pietzner	Wald ratio	1	1.01 (0.92, 1.11)	0.808
AIF1L	Pietzner	Wald ratio	1	1.00 (0.98, 1.02)	0.809
OBP2B	Sun_1	Wald ratio	1	0.99 (0.94, 1.05)	0.809
SCO2	Pietzner	Wald ratio	1	0.99 (0.91, 1.08)	0.809
CD209	Pietzner	Wald ratio	1	1.01 (0.95, 1.06)	0.81
NT5C	Pietzner	Wald ratio	1	1.01 (0.96, 1.05)	0.811
PECR	Pietzner	Wald ratio	1	1.01 (0.96, 1.06)	0.813
MAPK12	Pietzner	Wald ratio	1	1.01 (0.95, 1.06)	0.817
OSCAR	Sun_2	Wald ratio	1	1.00 (0.97, 1.05)	0.817
MMP7	Suhre	Wald ratio	1	1.01 (0.94, 1.07)	0.818
MTMR6	Pietzner	Wald ratio	1	0.98 (0.84, 1.15)	0.818
NTN1	Pietzner	Wald ratio	1	1.01 (0.95, 1.06)	0.819
TFF2	Sun_2	Wald ratio	1	1.02 (0.87, 1.20)	0.82
VASN	Sun_2	Wald ratio	1	1.01 (0.94, 1.08)	0.82
OMG	Sun_2	Wald ratio	1	0.97 (0.77, 1.24)	0.821
CKMT2	Pietzner	Wald ratio	1	0.99 (0.88, 1.10)	0.822
GAA	Pietzner	Wald ratio	1	1.00 (0.96, 1.03)	0.822
QSOX1	Sun_1	Wald ratio	1	0.99 (0.94, 1.05)	0.824
UBE2F	Pietzner	Wald ratio	1	1.02 (0.86, 1.21)	0.824
FUCA1	Sun_2	Wald ratio	1	1.01 (0.95, 1.07)	0.826
CELA3A	Sun_2	Wald ratio	1	0.99 (0.90, 1.09)	0.827
GNPDA1	Pietzner	Wald ratio	1	0.99 (0.92, 1.07)	0.827
IFNLR1	Sun_2	Wald ratio	1	1.01 (0.92, 1.11)	0.827
DGCR14	Pietzner	Wald ratio	1	0.99 (0.92, 1.07)	0.829
LIMA1	Pietzner	Wald ratio	1	1.01 (0.91, 1.13)	0.829
PRDX3	Pietzner	Wald ratio	1	1.02 (0.85, 1.22)	0.829
WFIKKN2	Sun_2	Wald ratio	1	1.00 (0.97, 1.03)	0.829
RNASET2	Sun_2	Wald ratio	1	1.00 (0.96, 1.05)	0.83
GHR	Ferkingstad	Wald ratio	1	0.99 (0.90, 1.09)	0.831
NID2	Pietzner	Wald ratio	1	1.00 (0.98, 1.03)	0.831
APBB1IP	Sun_2	Wald ratio	1	0.99 (0.91, 1.08)	0.832
REXO2	Pietzner	Wald ratio	1	1.02 (0.88, 1.18)	0.832
IL10RB	Sun_2	Wald ratio	1	1.00 (0.96, 1.03)	0.835
PTGR1	Pietzner	Wald ratio	1	1.00 (0.97, 1.03)	0.835
TBC1D17	Sun_2	Wald ratio	1	1.00 (0.95, 1.04)	0.835
POGLUT1	Pietzner	Wald ratio	1	1.01 (0.95, 1.06)	0.839
ADSSL1	Pietzner	Wald ratio	1	1.01 (0.95, 1.07)	0.842
GZMB	Sun_1	Wald ratio	1	1.00 (0.97, 1.03)	0.843
SH3BGRL2	Ferkingstad	Wald ratio	1	1.02 (0.85, 1.22)	0.843
FCRL3	Sun_2	Wald ratio	1	1.00 (0.98, 1.02)	0.844
DDX58	Pietzner	Wald ratio	1	0.99 (0.94, 1.06)	0.845
FCGR3B	Suhre	Wald ratio	1	1.00 (0.96, 1.05)	0.845
LGALS1	Sun_2	Wald ratio	1	1.01 (0.94, 1.08)	0.845
PROK1	Sun_2	Wald ratio	1	0.99 (0.95, 1.05)	0.845
CD46	Ferkingstad	Wald ratio	1	0.99 (0.92, 1.07)	0.846
ADIPOQ	Ferkingstad	Wald ratio	1	0.99 (0.90, 1.09)	0.847
CLPS	Sun_2	Wald ratio	1	1.00 (0.96, 1.03)	0.847
GCLM	Pietzner	Wald ratio	1	1.02 (0.85, 1.22)	0.847
HPSE	Pietzner	Wald ratio	1	1.01 (0.88, 1.16)	0.847
METTL24	Pietzner	Wald ratio	1	0.98 (0.84, 1.15)	0.847
PLXDC1	Sun_2	Wald ratio	1	1.01 (0.92, 1.10)	0.847
CD58	Sun_2	Wald ratio	1	0.99 (0.91, 1.09)	0.85
IL15RA	Sun_1	Wald ratio	1	1.00 (0.96, 1.04)	0.85
SAMD9L	Sun_2	Wald ratio	1	1.01 (0.94, 1.07)	0.85
GSN	Pietzner	Wald ratio	1	1.01 (0.90, 1.14)	0.853
LY6D	Sun_2	Wald ratio	1	1.00 (0.96, 1.05)	0.853
CD4	Sun_2	Wald ratio	1	0.99 (0.93, 1.06)	0.855
FAM162A	Pietzner	Wald ratio	1	1.01 (0.88, 1.17)	0.855
IGSF3	Sun_2	Wald ratio	1	0.98 (0.79, 1.21)	0.856
DPT	Sun_1	Wald ratio	1	1.00 (0.96, 1.05)	0.857
GLCE	Pietzner	Wald ratio	1	1.00 (0.97, 1.02)	0.858
HPCAL1	Ferkingstad	Wald ratio	1	1.03 (0.71, 1.50)	0.858
MYOC	Pietzner	Wald ratio	1	1.00 (0.95, 1.04)	0.858
NEO1	Sun_1	Wald ratio	1	1.01 (0.91, 1.13)	0.859
IGFBP7	Suhre	Wald ratio	1	1.00 (0.94, 1.05)	0.861
QSOX2	Ferkingstad	Wald ratio	1	1.01 (0.95, 1.07)	0.861
DNMBP	Sun_2	Wald ratio	1	1.02 (0.85, 1.21)	0.862
KRT5	Ferkingstad	Wald ratio	1	1.01 (0.88, 1.16)	0.862
CD6	Sun_2	Wald ratio	1	1.00 (0.98, 1.03)	0.863
NCAM2	Ferkingstad	Wald ratio	1	1.00 (0.96, 1.05)	0.863
ANXA4	Pietzner	Wald ratio	1	1.01 (0.95, 1.07)	0.864
EGFL7	Sun_2	Wald ratio	1	0.98 (0.82, 1.18)	0.865
DRAXIN	Sun_2	Wald ratio	1	0.99 (0.91, 1.08)	0.867
HCLS1	Sun_2	Wald ratio	1	0.98 (0.78, 1.24)	0.868
UROS	Ferkingstad	Wald ratio	1	0.99 (0.89, 1.11)	0.869
CD200	Pietzner	Wald ratio	1	1.01 (0.87, 1.18)	0.87
CYTL1	Ferkingstad	Wald ratio	1	1.00 (0.94, 1.06)	0.87
GFRA2	Suhre	Wald ratio	1	1.00 (0.96, 1.05)	0.87
ELOA	Sun_2	Wald ratio	1	1.02 (0.80, 1.30)	0.871
ABHD10	Pietzner	Wald ratio	1	1.02 (0.83, 1.24)	0.874
ST3GAL6	Sun_1	Wald ratio	1	1.00 (0.98, 1.03)	0.874
KLRD1	Sun_2	Wald ratio	1	1.00 (0.95, 1.04)	0.875
VCAM1	Sun_2	Wald ratio	1	0.98 (0.79, 1.22)	0.875
FGFBP3	Ferkingstad	Wald ratio	1	0.99 (0.93, 1.07)	0.877
RALB	Pietzner	Wald ratio	1	0.99 (0.91, 1.08)	0.877
ADAM8	Sun_2	Wald ratio	1	1.00 (0.96, 1.05)	0.878
CHST9	Sun_1	Wald ratio	1	1.00 (0.95, 1.06)	0.879
LECT2	Ferkingstad	Wald ratio	1	1.00 (0.96, 1.05)	0.879
MFAP4	Ferkingstad	Wald ratio	1	0.99 (0.84, 1.16)	0.881
MYORG	Sun_1	Wald ratio	1	1.00 (0.94, 1.06)	0.881
ITGB7	Sun_2	Wald ratio	1	0.99 (0.83, 1.18)	0.882
PRDX1	Pietzner	Wald ratio	1	1.01 (0.91, 1.11)	0.882
CPQ	Pietzner	Wald ratio	1	1.01 (0.92, 1.10)	0.883
FGFBP1	Sun_2	Wald ratio	1	0.99 (0.82, 1.19)	0.883
KIAA1467	Ferkingstad	Wald ratio	1	0.99 (0.89, 1.10)	0.883
PLD3	Pietzner	Wald ratio	1	1.02 (0.83, 1.24)	0.883
SORD	Pietzner	Wald ratio	1	1.01 (0.89, 1.15)	0.883
EPHA4	Pietzner	Wald ratio	1	0.99 (0.86, 1.14)	0.885
PLXNA1	Ferkingstad	Wald ratio	1	1.01 (0.93, 1.09)	0.885
SEMA4A	Ferkingstad	Wald ratio	1	0.99 (0.88, 1.12)	0.885
CNRIP1	Ferkingstad	Wald ratio	1	1.00 (0.96, 1.05)	0.887
CXCL13	Sun_2	Wald ratio	1	1.03 (0.71, 1.48)	0.887
HDHD2	Sun_1	Wald ratio	1	1.00 (0.95, 1.06)	0.887
RAB31	Pietzner	Wald ratio	1	1.00 (0.94, 1.07)	0.887
AKR1C1	Sun_1	Wald ratio	1	1.00 (0.94, 1.08)	0.889
HSP90B1	Sun_1	Wald ratio	1	1.00 (0.98, 1.02)	0.889
BAG3	Sun_2	Wald ratio	1	1.02 (0.76, 1.37)	0.891
CHGA	Ferkingstad	Wald ratio	1	0.99 (0.91, 1.09)	0.891
CRP	Pietzner	Wald ratio	1	1.01 (0.91, 1.12)	0.891
PCOLCE	Pietzner	Wald ratio	1	1.01 (0.92, 1.09)	0.893
INPP5B	Pietzner	Wald ratio	1	1.00 (0.94, 1.08)	0.894
NMRAL1	Pietzner	Wald ratio	1	1.00 (0.96, 1.04)	0.894
CRH	Sun_2	Wald ratio	1	1.01 (0.93, 1.08)	0.895
FCRLB	Sun_2	Wald ratio	1	1.00 (0.97, 1.04)	0.895
ASAH2	Sun_1	Wald ratio	1	1.00 (0.97, 1.04)	0.896
HFE2	Pietzner	Wald ratio	1	0.99 (0.81, 1.21)	0.896
MCEE	Pietzner	Wald ratio	1	0.99 (0.89, 1.11)	0.896
SLAMF7	Pietzner	Wald ratio	1	1.00 (0.97, 1.02)	0.897
GDNF	Sun_2	Wald ratio	1	0.99 (0.91, 1.09)	0.898
MCAM	Sun_2	Wald ratio	1	0.98 (0.76, 1.27)	0.898
NANS	Pietzner	Wald ratio	1	0.99 (0.87, 1.13)	0.898
PF4	Pietzner	Wald ratio	1	1.01 (0.86, 1.19)	0.898
SULT1A1	Sun_2	Wald ratio	1	0.99 (0.78, 1.24)	0.898
SULT1A3	Pietzner	Wald ratio	1	0.99 (0.89, 1.11)	0.898
VOPP1	Ferkingstad	Wald ratio	1	1.01 (0.81, 1.27)	0.9
CD72	Pietzner	Wald ratio	1	0.99 (0.89, 1.11)	0.901
QDPR	Sun_1	Wald ratio	1	1.00 (0.96, 1.04)	0.901
FUT8	Pietzner	Wald ratio	1	1.00 (0.98, 1.02)	0.902
MAP4K5	Sun_2	Wald ratio	1	1.01 (0.91, 1.12)	0.902
EGLN1	Pietzner	Wald ratio	1	1.01 (0.88, 1.16)	0.903
WASF3	Sun_2	Wald ratio	1	0.99 (0.87, 1.13)	0.903
VPS26A	Pietzner	Wald ratio	1	0.99 (0.91, 1.09)	0.905
PIK3AP1	Sun_2	Wald ratio	1	0.99 (0.90, 1.10)	0.906
TFF1	Pietzner	Wald ratio	1	1.00 (0.94, 1.06)	0.908
RARRES1	Pietzner	Wald ratio	1	1.00 (0.98, 1.02)	0.91
B3GALTL	Pietzner	Wald ratio	1	1.00 (0.96, 1.04)	0.911
CBR1	Sun_1	Wald ratio	1	1.00 (0.95, 1.05)	0.911
CCN4	Sun_2	Wald ratio	1	1.00 (0.96, 1.05)	0.911
CGA_FSHB	Pietzner	Wald ratio	1	1.01 (0.86, 1.18)	0.911
PRDX6	Sun_2	Wald ratio	1	0.99 (0.87, 1.14)	0.911
PREP	Ferkingstad	Wald ratio	1	0.99 (0.88, 1.12)	0.913
THBS2	Sun_1	Wald ratio	1	1.00 (0.96, 1.04)	0.914
ACOT8	Pietzner	Wald ratio	1	0.99 (0.83, 1.19)	0.915
PGM1	Sun_1	Wald ratio	1	1.00 (0.92, 1.08)	0.917
SMPD1	Sun_2	Wald ratio	1	1.00 (0.95, 1.06)	0.917
SCGB3A1	Pietzner	Wald ratio	1	1.01 (0.87, 1.17)	0.918
HTATIP2	Pietzner	Wald ratio	1	1.00 (0.98, 1.02)	0.919
TNFSF11	Sun_2	Wald ratio	1	1.01 (0.85, 1.19)	0.919
WIF1	Sun_2	Wald ratio	1	1.00 (0.91, 1.11)	0.92
GMPR	Pietzner	Wald ratio	1	1.00 (0.98, 1.02)	0.921
PATE4	Sun_1	Wald ratio	1	1.00 (0.96, 1.04)	0.922
SPINT3	Sun_1	Wald ratio	1	1.00 (0.97, 1.03)	0.922
IGF1R	Sun_2	Wald ratio	1	0.99 (0.84, 1.17)	0.923
TGM2	Pietzner	Wald ratio	1	1.00 (0.90, 1.10)	0.924
CD302	Sun_2	Wald ratio	1	1.00 (0.94, 1.07)	0.925
CLEC12A	Sun_1	Wald ratio	1	1.00 (0.98, 1.02)	0.926
GZMA	Sun_2	Wald ratio	1	1.02 (0.74, 1.39)	0.926
KYNU	Suhre	Wald ratio	1	1.00 (0.98, 1.02)	0.927
MMP19	Pietzner	Wald ratio	1	0.99 (0.86, 1.15)	0.927
DUT	Ferkingstad	Wald ratio	1	0.99 (0.72, 1.35)	0.928
AHCY	Sun_2	Wald ratio	1	1.00 (0.90, 1.10)	0.929
ITLN1	Pietzner	Wald ratio	1	0.99 (0.88, 1.13)	0.929
KIAA1161	Pietzner	Wald ratio	1	1.00 (0.92, 1.08)	0.929
ENTPD5	Suhre	Wald ratio	1	1.00 (0.98, 1.02)	0.93
KLK14	Sun_1	Wald ratio	1	1.00 (0.96, 1.03)	0.931
PCBD1	Pietzner	Wald ratio	1	0.99 (0.84, 1.18)	0.933
PIP	Ferkingstad	Wald ratio	1	1.00 (0.94, 1.07)	0.933
BOLA3	Pietzner	Wald ratio	1	1.00 (0.91, 1.11)	0.934
LRP8	Pietzner	Wald ratio	1	1.00 (0.91, 1.09)	0.934
GRHPR	Pietzner	Wald ratio	1	1.00 (0.95, 1.05)	0.935
LSP1	Sun_2	Wald ratio	1	0.99 (0.86, 1.15)	0.935
TGFBR3	Sun_2	Wald ratio	1	0.99 (0.88, 1.12)	0.935
CXCL9	Sun_2	Wald ratio	1	0.99 (0.86, 1.14)	0.936
HNMT	Sun_2	Wald ratio	1	1.00 (0.97, 1.03)	0.937
LYVE1	Pietzner	Wald ratio	1	1.00 (0.90, 1.12)	0.937
CLIC5	Pietzner	Wald ratio	1	1.00 (0.90, 1.12)	0.938
GSTO1	Pietzner	Wald ratio	1	1.00 (0.98, 1.02)	0.939
SLITRK3	Ferkingstad	Wald ratio	1	1.00 (0.94, 1.05)	0.939
IGFBPL1	Sun_2	Wald ratio	1	1.00 (0.95, 1.05)	0.941
SERPINB13	Ferkingstad	Wald ratio	1	1.01 (0.85, 1.19)	0.941
TREML2	Pietzner	Wald ratio	1	1.00 (0.97, 1.03)	0.941
DECR2	Pietzner	Wald ratio	1	1.00 (0.97, 1.03)	0.942
IL12A_IL12B	Sun_2	Wald ratio	1	1.00 (0.96, 1.04)	0.942
IL12B	Sun_2	Wald ratio	1	1.00 (0.96, 1.04)	0.942
IL12B_IL23A	Pietzner	Wald ratio	1	1.00 (0.95, 1.05)	0.942
VSTM2L	Sun_2	Wald ratio	1	0.99 (0.85, 1.16)	0.942
AP1G2	Pietzner	Wald ratio	1	1.00 (0.92, 1.10)	0.943
DPY30	Pietzner	Wald ratio	1	0.99 (0.80, 1.23)	0.943
APOBEC3G	Pietzner	Wald ratio	1	1.00 (0.90, 1.12)	0.944
VIT	Ferkingstad	Wald ratio	1	1.00 (0.95, 1.05)	0.944
IFNAR1	Pietzner	Wald ratio	1	1.00 (0.97, 1.04)	0.945
IL17RD	Suhre	Wald ratio	1	1.00 (0.97, 1.03)	0.945
MCF2L	Pietzner	Wald ratio	1	1.00 (0.95, 1.05)	0.945
GSTZ1	Pietzner	Wald ratio	1	1.00 (0.98, 1.02)	0.946
IL18R1	Suhre	Wald ratio	1	1.00 (0.98, 1.02)	0.947
PAEP	Sun_2	Wald ratio	1	1.00 (0.97, 1.03)	0.947
RABGAP1L	Sun_2	Wald ratio	1	1.01 (0.80, 1.27)	0.947
C1QTNF5	Sun_1	Wald ratio	1	1.00 (0.91, 1.10)	0.949
GLB1	Sun_2	Wald ratio	1	1.00 (0.93, 1.09)	0.949
KNG1	Pietzner	Inverse variance weighted	3	1.00 (0.97, 1.03)	0.949
PDK1	Suhre	Wald ratio	1	1.00 (0.96, 1.04)	0.949
CCL17	Pietzner	Wald ratio	1	1.00 (0.93, 1.08)	0.95
AKR1B1	Sun_1	Wald ratio	1	1.00 (0.86, 1.15)	0.951
SRI	Pietzner	Wald ratio	1	1.00 (0.88, 1.13)	0.951
GDF15	Yao	Wald ratio	1	1.00 (0.95, 1.06)	0.954
DTYMK	Pietzner	Wald ratio	1	0.99 (0.75, 1.31)	0.955
AKT3	Sun_2	Wald ratio	1	1.01 (0.71, 1.44)	0.956
SPINK5	Sun_2	Wald ratio	1	1.00 (0.96, 1.05)	0.956
HPGDS	Sun_2	Wald ratio	1	1.00 (0.96, 1.04)	0.957
A1BG	Pietzner	Wald ratio	1	1.00 (0.97, 1.03)	0.958
ETFA	Pietzner	Wald ratio	1	1.00 (0.95, 1.06)	0.958
EFEMP1	Pietzner	Wald ratio	1	1.00 (0.92, 1.09)	0.96
AMY2A	Pietzner	Wald ratio	1	1.00 (0.93, 1.07)	0.961
MITD1	Sun_2	Wald ratio	1	1.01 (0.76, 1.33)	0.961
RNASE4	Sun_1	Wald ratio	1	1.00 (0.95, 1.05)	0.961
SCRN1	Sun_2	Wald ratio	1	1.01 (0.78, 1.30)	0.961
TNFRSF6B	Sun_2	Wald ratio	1	1.00 (0.94, 1.07)	0.961
VMO1	Sun_2	Wald ratio	1	1.00 (0.97, 1.03)	0.961
SERPINA5	Pietzner	Wald ratio	1	1.00 (0.95, 1.05)	0.962
C1QC	Sun_1	Wald ratio	1	1.00 (0.96, 1.04)	0.964
RET	Sun_2	Wald ratio	1	1.00 (0.95, 1.05)	0.964
PSME2	Sun_2	Wald ratio	1	1.00 (0.82, 1.24)	0.965
IL1R2	Sun_2	Wald ratio	1	1.00 (0.96, 1.04)	0.966
CPN2	Pietzner	Wald ratio	1	1.00 (0.97, 1.03)	0.967
CCN2	Sun_2	Wald ratio	1	1.00 (0.94, 1.06)	0.968
BAIAP2	Sun_2	Wald ratio	1	1.00 (0.78, 1.29)	0.969
CASP3	Suhre	Wald ratio	1	1.00 (0.93, 1.07)	0.969
DTD2	Pietzner	Wald ratio	1	1.00 (0.89, 1.11)	0.969
TNFSF14	Folkersen	Wald ratio	1	1.00 (0.94, 1.07)	0.97
CCL5	Sun_2	Wald ratio	1	1.00 (0.90, 1.10)	0.971
CD7	Pietzner	Wald ratio	1	1.00 (0.92, 1.08)	0.972
ADH1A	Pietzner	Wald ratio	1	1.00 (0.89, 1.13)	0.973
FGF23	Sun_2	Wald ratio	1	1.00 (0.84, 1.19)	0.973
BDNF	Ferkingstad	Wald ratio	1	1.00 (0.79, 1.26)	0.974
PCSK1	Sun_1	Wald ratio	1	1.00 (0.98, 1.02)	0.976
CHAC2	Sun_2	Wald ratio	1	1.00 (0.86, 1.16)	0.977
LYPD3	Sun_2	Wald ratio	1	1.00 (0.94, 1.06)	0.977
AKR1C4	Ferkingstad	Wald ratio	1	1.00 (0.96, 1.04)	0.979
MMAB	Pietzner	Wald ratio	1	1.00 (0.97, 1.03)	0.98
CPA1	Sun_2	Wald ratio	1	1.00 (0.90, 1.11)	0.981
ANPEP	Sun_2	Wald ratio	1	1.00 (0.95, 1.05)	0.982
KIT	Sun_2	Wald ratio	1	1.00 (0.74, 1.37)	0.983
NPL	Pietzner	Wald ratio	1	1.00 (0.91, 1.11)	0.983
A2M	Pietzner	Wald ratio	1	1.00 (0.87, 1.15)	0.984
FABP1	Sun_2	Wald ratio	1	1.00 (0.92, 1.09)	0.984
FOLR2	Sun_2	Wald ratio	1	1.00 (0.85, 1.18)	0.984
MANSC4	Pietzner	Wald ratio	1	1.00 (0.97, 1.03)	0.985
ODAM	Sun_2	Wald ratio	1	1.00 (0.91, 1.10)	0.987
SDF2L1	Pietzner	Wald ratio	1	1.00 (0.90, 1.11)	0.988
CD79B	Sun_2	Wald ratio	1	1.00 (0.89, 1.13)	0.989
GPC5	Suhre	Inverse variance weighted	2	1.00 (0.97, 1.03)	0.989
MTHFD2	Pietzner	Wald ratio	1	1.00 (0.87, 1.16)	0.989
NMRK1	Pietzner	Wald ratio	1	1.00 (0.94, 1.06)	0.991
PLA2R1	Sun_1	Wald ratio	1	1.00 (0.98, 1.02)	0.991
TDRKH	Sun_2	Wald ratio	1	1.00 (0.94, 1.06)	0.992
CABLES2	Pietzner	Wald ratio	1	1.00 (0.80, 1.26)	0.993
NPTX2	Pietzner	Wald ratio	1	1.00 (0.91, 1.10)	0.994
WFIKKN1	Sun_2	Wald ratio	1	1.00 (0.92, 1.09)	0.994
CXCL16	Pietzner	Wald ratio	1	1.00 (0.90, 1.11)	0.995
CCL25	Sun_2	Wald ratio	1	1.00 (0.97, 1.03)	0.996
DLD	Pietzner	Wald ratio	1	1.00 (0.83, 1.20)	0.997
HIBCH	Ferkingstad	Wald ratio	1	1.00 (0.94, 1.06)	0.998
IL22RA1	Sun_2	Wald ratio	1	1.00 (0.93, 1.07)	0.999

## Sheet: Table S2
Table S2: Proteome-wide Mendelian randomization analysis identified 13 plasma proteins significantly associated (P < 0.05/1667) with coronary heart disease risk.
Protein	Protein full name	Author	SNP	Steiger test				MR analysis			Heterogeneity		Pleiotropy
				SNP_PVE.protein	SNP_PVE.myocardial infarction	Correct_causal_direction	Steiger_pvalue	Method	OR (95% CI)	P value	Q	P value	Eggerintercept	P value
LPA	Apolipoprotein(a)	Yao	rs151292106; rs41259144; rs4646272; rs55730499	0.137578	0.00105055	TRUE	2.45047e-185	Inverse variance weighted	1.23 (1.15, 1.32)	5.74e-10	14.0339	0.00285932
								MR Egger	1.38 (1.28, 1.49)	0.0139579			-0.0923463	0.0849852
								Weighted median	1.24 (1.18, 1.30)	6.75063e-19
								Simple mode	1.15 (0.99, 1.34)	0.159277
								Weighted mode	1.28 (1.22, 1.35)	0.00202273
APOB	Apolipoprotein B-100	Ferkingstad	rs563290	0.00151769	0.000161059	TRUE	5.67753e-06	Wald ratio	2.14 (1.63, 2.81)	5.08e-08
VAMP5	Vesicle-associated membrane protein 5	Sun_2	rs6547623	0.00287805	0.00015026	TRUE	8.34174e-13	Wald ratio	2.05 (1.57, 2.68)	1.42e-07
IL6R	Interleukin-6 receptor subunit alpha	Suhre	rs4129267	0.599764	0.00014562	TRUE	4.845e-226	Wald ratio	0.96 (0.95, 0.98)	2.21e-07
TGFB1	Transforming growth factor beta	Sun_2	rs73045269	0.0227343	0.000141075	TRUE	3.296e-129	Wald ratio	1.30 (1.17, 1.44)	3.41e-07
FES	Tyrosine-protein kinase Fes/Fps	Sun_2	rs1894401	0.00774059	0.000134486	TRUE	6.02167e-40	Wald ratio	0.68 (0.59, 0.79)	6.4e-07
FGF5	Fibroblast growth factor 5	Sun_2	rs12509595	0.0378896	0.000129513	TRUE	8.50268e-226	Wald ratio	1.08 (1.05, 1.11)	1.03e-06
SWAP70	Switch-associated protein 70	Pietzner	rs6483656	0.0818129	0.000126689	TRUE	3.30676e-178	Wald ratio	0.93 (0.91, 0.96)	1.35e-06
TAGLN2	Transgelin-2	Pietzner	rs2789422	0.0101011	0.000120433	TRUE	1.57259e-19	Wald ratio	1.40 (1.22, 1.61)	2.46e-06
ABO	Histo-blood group ABO system transferase	Sun_1	rs505922	0.241955	0.000113853	TRUE	2.35604e-198	Wald ratio	1.03 (1.02, 1.05)	4.63e-06
PCSK9	Proprotein convertase subtilisin/kexin type 9	Sun_2	rs11591147	0.0378896	0.000108885	TRUE	4.43196e-228	Wald ratio	1.25 (1.13, 1.38)	7.47e-06
COL6A3	Collagen alpha-3(VI) chain	Pietzner	rs2029998; rs2646260	0.0148021	0.000109564	TRUE	2.4347e-29	Inverse variance weighted	1.28 (1.15, 1.43)	8.15e-06	0.290874	0.589661
PGF	Placenta growth factor	Folkersen	rs175510	0.00402557	0.000100739	TRUE	8.52239e-18	Wald ratio	0.69 (0.59, 0.82)	1.64e-05

## Sheet: Table S3
Table S3: Results of proteome-wide Mendelian randomization analysis (1655 cis pQTLs) of myocardial infarction.
Protein	Author	Method	Nsnp	OR (95% CI)	P value
ABO	Sun_1	Wald ratio	1	1.06 (1.04, 1.08)	4.63e-13
LPA	Yao	Inverse variance weighted	4	1.21 (1.15, 1.28)	9.6e-12
PCSK9	Sun_2	Wald ratio	1	1.36 (1.21, 1.54)	2.3e-07
FES	Sun_2	Wald ratio	1	0.65 (0.54, 0.77)	5.38e-07
TGFB1	Sun_2	Wald ratio	1	1.31 (1.17, 1.46)	2.54e-06
FGF5	Sun_2	Wald ratio	1	1.08 (1.04, 1.11)	7.55e-06
VAMP5	Sun_2	Wald ratio	1	1.89 (1.41, 2.52)	1.94e-05
IL6R	Suhre	Wald ratio	1	0.97 (0.95, 0.98)	8.01e-05
CALCOCO1	Sun_2	Wald ratio	1	0.70 (0.59, 0.84)	8.17e-05
TAGLN2	Pietzner	Wald ratio	1	1.34 (1.14, 1.56)	0.000256
APOC3	Pietzner	Wald ratio	1	1.26 (1.11, 1.44)	0.000439
APOB	Ferkingstad	Wald ratio	1	1.71 (1.27, 2.31)	0.000457
APOF	Ferkingstad	Wald ratio	1	1.29 (1.12, 1.49)	0.00052
MST1	Suhre	Wald ratio	1	1.03 (1.01, 1.05)	0.000563
ITGAV	Sun_2	Wald ratio	1	1.29 (1.12, 1.49)	0.00057
ANGPTL1	Pietzner	Wald ratio	1	0.92 (0.87, 0.97)	0.000881
TIMP3	Pietzner	Wald ratio	1	0.96 (0.94, 0.98)	0.000982
COL6A3	Pietzner	Inverse variance weighted	2	1.21 (1.08, 1.37)	0.00131
QPCTL	Ferkingstad	Wald ratio	1	0.88 (0.81, 0.95)	0.00146
IL1RN	Folkersen	Wald ratio	1	1.18 (1.07, 1.32)	0.00148
SWAP70	Pietzner	Wald ratio	1	0.95 (0.92, 0.98)	0.0021
LRP4	Ferkingstad	Wald ratio	1	1.08 (1.03, 1.14)	0.0022
ASGR1	Sun_2	Wald ratio	1	1.30 (1.10, 1.54)	0.00221
TFPI	Sun_2	Wald ratio	1	0.91 (0.85, 0.97)	0.00233
PCNP	Pietzner	Wald ratio	1	1.23 (1.08, 1.40)	0.00244
PGF	Folkersen	Wald ratio	1	0.75 (0.63, 0.91)	0.00258
EPHA2	Sun_2	Wald ratio	1	0.79 (0.67, 0.92)	0.00317
BMPER	Pietzner	Wald ratio	1	1.28 (1.09, 1.51)	0.00324
KLK12	Sun_2	Wald ratio	1	1.03 (1.01, 1.05)	0.00336
ANGPT1	Sun_2	Wald ratio	1	1.18 (1.05, 1.31)	0.00384
THSD1	Pietzner	Wald ratio	1	0.94 (0.90, 0.98)	0.00391
IFI16	Sun_1	Wald ratio	1	1.10 (1.03, 1.17)	0.00396
CNTN2	Sun_2	Wald ratio	1	0.96 (0.94, 0.99)	0.00419
MMP12	Folkersen	Wald ratio	1	0.94 (0.90, 0.98)	0.00423
SERPINA1	Pietzner	Wald ratio	1	1.08 (1.02, 1.14)	0.00428
FOLH1	Pietzner	Wald ratio	1	0.85 (0.77, 0.95)	0.00433
AZGP1	Pietzner	Wald ratio	1	0.92 (0.87, 0.97)	0.00435
HTRA1	Pietzner	Wald ratio	1	0.79 (0.67, 0.93)	0.00497
VTN_SEBOX	Pietzner	Wald ratio	1	1.02 (1.01, 1.04)	0.00517
SDF2	Pietzner	Wald ratio	1	1.10 (1.03, 1.17)	0.00517
PRPSAP2	Pietzner	Wald ratio	1	0.81 (0.70, 0.94)	0.00524
FABP2	Sun_2	Wald ratio	1	0.86 (0.78, 0.96)	0.00539
PDE5A	Pietzner	Wald ratio	1	0.92 (0.87, 0.98)	0.00558
LPL	Sun_2	Wald ratio	1	0.92 (0.87, 0.98)	0.00575
APOA5	Pietzner	Wald ratio	1	1.04 (1.01, 1.08)	0.00597
AGT	Suhre	Wald ratio	1	1.10 (1.03, 1.17)	0.00622
NTN4	Pietzner	Wald ratio	1	1.17 (1.05, 1.31)	0.00634
PPCS	Pietzner	Wald ratio	1	1.18 (1.05, 1.34)	0.00674
HAPLN1	Pietzner	Wald ratio	1	1.20 (1.05, 1.36)	0.00678
MGAT1	Ferkingstad	Wald ratio	1	0.45 (0.26, 0.80)	0.00682
MXRA7	Ferkingstad	Wald ratio	1	0.90 (0.84, 0.97)	0.00694
UMOD	Sun_2	Wald ratio	1	1.04 (1.01, 1.07)	0.00706
TCEA2	Pietzner	Wald ratio	1	0.91 (0.84, 0.97)	0.00736
ACAN	Sun_2	Wald ratio	1	1.29 (1.07, 1.55)	0.00804
FN1	Suhre	Wald ratio	1	0.96 (0.93, 0.99)	0.00815
C7	Pietzner	Wald ratio	1	0.93 (0.89, 0.98)	0.009
ARG1	Sun_2	Wald ratio	1	0.86 (0.77, 0.96)	0.00932
TFPI2	Sun_2	Wald ratio	1	1.39 (1.08, 1.80)	0.0106
TMEM106B	Pietzner	Wald ratio	1	0.89 (0.81, 0.97)	0.0113
KLKB1	Pietzner	Wald ratio	1	0.95 (0.91, 0.99)	0.014
TNFRSF10B	Sun_2	Wald ratio	1	1.08 (1.02, 1.15)	0.0146
PSG7	Pietzner	Wald ratio	1	0.83 (0.72, 0.97)	0.015
F2	Pietzner	Inverse variance weighted	2	1.20 (1.03, 1.39)	0.0157
GGT5	Sun_2	Wald ratio	1	0.91 (0.84, 0.98)	0.0159
RGMA	Sun_2	Wald ratio	1	1.14 (1.02, 1.27)	0.016
GLO1	Sun_2	Wald ratio	1	1.08 (1.01, 1.15)	0.0165
LAYN	Sun_2	Wald ratio	1	0.94 (0.89, 0.99)	0.0168
LAMB1_LAMC1_LAMA1	Sun_1	Wald ratio	1	0.92 (0.86, 0.99)	0.0171
APOL3	Pietzner	Wald ratio	1	0.97 (0.94, 0.99)	0.0172
TNFAIP6	Ferkingstad	Wald ratio	1	0.95 (0.92, 0.99)	0.0174
GALNT2	Sun_2	Wald ratio	1	0.92 (0.85, 0.99)	0.0181
PXN	Sun_2	Wald ratio	1	0.96 (0.93, 0.99)	0.0187
SNCG	Sun_2	Wald ratio	1	1.03 (1.00, 1.05)	0.0189
CNP	Pietzner	Wald ratio	1	0.77 (0.62, 0.96)	0.0191
CNTN5	Sun_2	Wald ratio	1	1.07 (1.01, 1.13)	0.0193
TMEM106A	Pietzner	Wald ratio	1	0.83 (0.71, 0.97)	0.0201
PTS	Sun_2	Wald ratio	1	0.89 (0.80, 0.98)	0.0202
GPX7	Pietzner	Wald ratio	1	0.97 (0.94, 1.00)	0.0202
GCDH	Pietzner	Wald ratio	1	0.84 (0.72, 0.97)	0.0204
PLA2G12B	Pietzner	Wald ratio	1	1.17 (1.02, 1.35)	0.0207
CD207	Sun_2	Wald ratio	1	1.06 (1.01, 1.12)	0.0215
ERAP2	Pietzner	Wald ratio	1	1.02 (1.00, 1.04)	0.0221
RGMB	Sun_1	Wald ratio	1	0.90 (0.82, 0.98)	0.0222
NRP1	Pietzner	Wald ratio	1	0.93 (0.87, 0.99)	0.0223
PLEKHA7	Pietzner	Wald ratio	1	1.03 (1.00, 1.06)	0.0226
UNC5D	Ferkingstad	Wald ratio	1	0.79 (0.64, 0.97)	0.0231
MPI	Sun_2	Wald ratio	1	0.89 (0.80, 0.98)	0.0232
MMP16	Pietzner	Wald ratio	1	0.91 (0.84, 0.99)	0.0232
PZP	Pietzner	Wald ratio	1	1.07 (1.01, 1.13)	0.0234
MANEA	Sun_1	Wald ratio	1	0.97 (0.95, 1.00)	0.0235
POLM	Pietzner	Wald ratio	1	1.17 (1.02, 1.33)	0.0235
CGREF1	Sun_2	Wald ratio	1	0.96 (0.92, 0.99)	0.0237
ACOX1	Sun_2	Wald ratio	1	1.43 (1.05, 1.95)	0.0239
PLTP	Pietzner	Wald ratio	1	1.04 (1.01, 1.08)	0.0243
NAGLU	Ferkingstad	Wald ratio	1	1.05 (1.01, 1.09)	0.0245
C1S	Pietzner	Wald ratio	1	1.03 (1.00, 1.06)	0.0252
C1R	Suhre	Wald ratio	1	1.05 (1.01, 1.09)	0.0252
ACP1	Suhre	Wald ratio	1	0.98 (0.96, 1.00)	0.0253
PGLYRP3	Ferkingstad	Wald ratio	1	1.62 (1.06, 2.48)	0.0255
ERAP1	Pietzner	Wald ratio	1	0.98 (0.96, 1.00)	0.0268
RBP5	Sun_2	Wald ratio	1	1.08 (1.01, 1.15)	0.027
NLGN1	Ferkingstad	Wald ratio	1	1.22 (1.02, 1.46)	0.0271
LAMC2	Sun_1	Wald ratio	1	1.04 (1.00, 1.08)	0.0282
PLEKHA1	Pietzner	Wald ratio	1	0.96 (0.92, 1.00)	0.0288
TBCB	Pietzner	Wald ratio	1	1.33 (1.03, 1.71)	0.029
CST4	Pietzner	Wald ratio	1	0.93 (0.86, 0.99)	0.0291
FAM171B	Sun_1	Wald ratio	1	1.08 (1.01, 1.17)	0.0292
ULK3	Pietzner	Wald ratio	1	1.15 (1.01, 1.30)	0.0292
CTSH	Sun_2	Wald ratio	1	1.03 (1.00, 1.05)	0.0299
FLRT3	Pietzner	Wald ratio	1	1.04 (1.00, 1.07)	0.0299
CSF1	Sun_2	Wald ratio	1	1.13 (1.01, 1.25)	0.0305
IGFBP5	Ferkingstad	Wald ratio	1	1.55 (1.04, 2.31)	0.0305
LAMB1_LAMC1_LAMA2	Pietzner	Wald ratio	1	1.11 (1.01, 1.22)	0.0307
VIM	Pietzner	Wald ratio	1	0.85 (0.73, 0.99)	0.0313
ZADH2	Pietzner	Wald ratio	1	0.89 (0.80, 0.99)	0.0318
VWA2	Pietzner	Wald ratio	1	0.86 (0.76, 0.99)	0.0321
PTHLH	Sun_1	Wald ratio	1	1.13 (1.01, 1.27)	0.0333
VAT1	Sun_2	Wald ratio	1	0.85 (0.73, 0.99)	0.0343
FIS1	Pietzner	Wald ratio	1	0.91 (0.83, 0.99)	0.0344
CXCL8	Sun_2	Wald ratio	1	1.28 (1.02, 1.61)	0.0359
SERPINA3	Pietzner	Wald ratio	1	1.06 (1.00, 1.12)	0.0361
NBL1	Sun_2	Wald ratio	1	0.81 (0.67, 0.99)	0.037
MUC13	Sun_2	Wald ratio	1	1.11 (1.00, 1.22)	0.0395
MGAT4B	Pietzner	Wald ratio	1	1.08 (1.00, 1.16)	0.0399
CST1	Suhre	Wald ratio	1	0.96 (0.92, 1.00)	0.0406
CALCOCO2	Pietzner	Wald ratio	1	0.84 (0.71, 0.99)	0.0418
SNX1	Pietzner	Wald ratio	1	1.10 (1.00, 1.20)	0.0418
CHMP1A	Sun_2	Wald ratio	1	0.80 (0.65, 0.99)	0.042
PAM	Pietzner	Wald ratio	1	1.04 (1.00, 1.09)	0.0423
NFU1	Pietzner	Wald ratio	1	1.10 (1.00, 1.20)	0.0433
AGRN	Pietzner	Wald ratio	1	1.11 (1.00, 1.23)	0.0434
ATXN3	Pietzner	Wald ratio	1	1.08 (1.00, 1.16)	0.0441
ENAH	Sun_2	Wald ratio	1	0.83 (0.69, 1.00)	0.0444
SIGLEC1	Sun_2	Wald ratio	1	0.93 (0.87, 1.00)	0.0449
MLYCD	Pietzner	Wald ratio	1	1.17 (1.00, 1.36)	0.0451
SIGLEC12	Sun_1	Wald ratio	1	1.03 (1.00, 1.05)	0.0465
AARSD1	Sun_2	Wald ratio	1	1.19 (1.00, 1.42)	0.0466
PACSIN3	Pietzner	Wald ratio	1	1.26 (1.00, 1.57)	0.0471
SEMA3C	Sun_1	Wald ratio	1	1.12 (1.00, 1.26)	0.0474
LSAMP	Ferkingstad	Wald ratio	1	0.86 (0.73, 1.00)	0.0477
CD68	Pietzner	Wald ratio	1	1.23 (1.00, 1.51)	0.0478
WARS	Pietzner	Wald ratio	1	1.07 (1.00, 1.14)	0.0481
FJX1	Pietzner	Wald ratio	1	1.10 (1.00, 1.21)	0.0483
SDC1	Sun_2	Wald ratio	1	1.17 (1.00, 1.37)	0.0489
NME2_NME1-NME2	Pietzner	Wald ratio	1	0.92 (0.85, 1.00)	0.0491
ADAM15	Sun_2	Wald ratio	1	1.03 (1.00, 1.06)	0.0505
FER	Pietzner	Wald ratio	1	0.82 (0.67, 1.00)	0.0507
SLPI	Pietzner	Wald ratio	1	1.16 (1.00, 1.35)	0.0512
CHMP2B	Pietzner	Wald ratio	1	1.06 (1.00, 1.12)	0.0519
COL4A1	Sun_2	Wald ratio	1	0.89 (0.79, 1.00)	0.0528
LRP11	Pietzner	Wald ratio	1	1.02 (1.00, 1.05)	0.0528
CXCL2_CXCL3	Pietzner	Wald ratio	1	0.79 (0.63, 1.00)	0.0529
HAVCR1	Folkersen	Wald ratio	1	0.96 (0.92, 1.00)	0.053
MFAP2	Pietzner	Wald ratio	1	0.96 (0.91, 1.00)	0.0538
RFESD	Sun_1	Wald ratio	1	1.09 (1.00, 1.19)	0.0539
PNLIPRP2	Sun_2	Wald ratio	1	1.02 (1.00, 1.04)	0.0541
CA12	Sun_2	Wald ratio	1	1.08 (1.00, 1.16)	0.0569
TNFRSF8	Sun_2	Wald ratio	1	0.89 (0.79, 1.00)	0.0578
ICOSLG	Sun_1	Wald ratio	1	1.04 (1.00, 1.09)	0.0582
PLA2G1B	Sun_2	Wald ratio	1	0.71 (0.49, 1.01)	0.0583
CXCL14	Sun_2	Wald ratio	1	0.75 (0.55, 1.01)	0.0595
CNTN4	Sun_2	Wald ratio	1	0.92 (0.85, 1.00)	0.0597
PLG	Suhre	Wald ratio	1	0.94 (0.88, 1.00)	0.0597
CRNN	Sun_2	Wald ratio	1	0.97 (0.94, 1.00)	0.0605
CD14	Pietzner	Inverse variance weighted	2	0.94 (0.88, 1.00)	0.0609
RTP4	Pietzner	Wald ratio	1	1.05 (1.00, 1.09)	0.061
ART3	Sun_1	Wald ratio	1	1.07 (1.00, 1.15)	0.0611
CD22	Sun_2	Wald ratio	1	0.91 (0.83, 1.00)	0.0617
TEC	Pietzner	Wald ratio	1	0.88 (0.76, 1.01)	0.0619
BTC	Sun_2	Wald ratio	1	0.96 (0.92, 1.00)	0.0622
CFH	Suhre	Wald ratio	1	0.96 (0.92, 1.00)	0.0628
CRYZ	Pietzner	Wald ratio	1	0.98 (0.96, 1.00)	0.0659
NUDT9	Sun_1	Wald ratio	1	0.92 (0.84, 1.01)	0.0665
CNTNAP2	Sun_2	Wald ratio	1	1.04 (1.00, 1.08)	0.0679
LILRA2	Sun_2	Wald ratio	1	0.97 (0.94, 1.00)	0.0681
SERPINE1	Sun_2	Wald ratio	1	1.21 (0.99, 1.48)	0.0683
CTSS	Suhre	Wald ratio	1	0.96 (0.91, 1.00)	0.0684
TP53I3	Pietzner	Wald ratio	1	0.96 (0.92, 1.00)	0.0686
COMT	Sun_2	Wald ratio	1	0.96 (0.92, 1.00)	0.0691
LMAN2L	Sun_1	Wald ratio	1	1.08 (0.99, 1.18)	0.07
KAZALD1	Sun_2	Wald ratio	1	0.97 (0.94, 1.00)	0.0709
SNX9	Sun_2	Wald ratio	1	1.26 (0.98, 1.63)	0.0712
VASH1	Sun_2	Wald ratio	1	1.15 (0.99, 1.34)	0.0718
AES	Pietzner	Wald ratio	1	0.77 (0.57, 1.02)	0.0724
ESAM	Pietzner	Wald ratio	1	1.07 (0.99, 1.16)	0.0744
OXT	Sun_2	Wald ratio	1	0.96 (0.92, 1.00)	0.0749
SHH	Ferkingstad	Wald ratio	1	0.81 (0.65, 1.02)	0.0752
ADAMTSL1	Ferkingstad	Wald ratio	1	1.10 (0.99, 1.21)	0.0754
WISP1	Pietzner	Wald ratio	1	0.97 (0.93, 1.00)	0.0761
PTPRF	Sun_2	Wald ratio	1	0.79 (0.62, 1.03)	0.0772
POLI	Pietzner	Wald ratio	1	0.86 (0.73, 1.02)	0.078
SCAMP3	Sun_2	Wald ratio	1	1.29 (0.97, 1.71)	0.0785
SCGB3A2	Sun_2	Wald ratio	1	1.09 (0.99, 1.20)	0.0786
ZG16B	Ferkingstad	Wald ratio	1	0.89 (0.79, 1.01)	0.0793
GSTT2B	Pietzner	Wald ratio	1	1.03 (1.00, 1.07)	0.0797
PBLD	Sun_2	Wald ratio	1	1.04 (1.00, 1.09)	0.0801
LTF	Sun_1	Wald ratio	1	1.05 (0.99, 1.11)	0.0821
NUDT5	Pietzner	Wald ratio	1	1.21 (0.98, 1.50)	0.0828
FUT3_FUT5	Sun_2	Wald ratio	1	0.97 (0.94, 1.00)	0.0829
WFDC1	Pietzner	Wald ratio	1	0.96 (0.91, 1.01)	0.0837
DPEP1	Sun_2	Wald ratio	1	1.02 (1.00, 1.05)	0.0837
IHH	Pietzner	Wald ratio	1	0.84 (0.68, 1.02)	0.084
CDNF	Pietzner	Wald ratio	1	0.94 (0.87, 1.01)	0.0847
EFNA1	Sun_2	Wald ratio	1	1.06 (0.99, 1.13)	0.0848
TYMP	Sun_2	Wald ratio	1	0.89 (0.78, 1.02)	0.0855
CANT1	Sun_2	Wald ratio	1	0.88 (0.77, 1.02)	0.0865
CD300LG	Sun_2	Wald ratio	1	0.93 (0.86, 1.01)	0.0871
GGH	Pietzner	Wald ratio	1	1.03 (1.00, 1.08)	0.0872
SAA4	Pietzner	Wald ratio	1	0.97 (0.94, 1.00)	0.0873
IL18RAP	Suhre	Wald ratio	1	1.04 (0.99, 1.09)	0.0873
AIF1L	Pietzner	Wald ratio	1	0.98 (0.96, 1.00)	0.0876
FCRL2	Sun_2	Wald ratio	1	0.97 (0.94, 1.00)	0.0877
CD72	Pietzner	Wald ratio	1	1.12 (0.98, 1.26)	0.0884
DCBLD2	Sun_2	Wald ratio	1	0.89 (0.78, 1.02)	0.0886
SELPLG	Sun_2	Wald ratio	1	0.97 (0.94, 1.00)	0.0896
GP5	Yao	Wald ratio	1	1.12 (0.98, 1.28)	0.0896
LILRB5	Sun_2	Wald ratio	1	1.02 (1.00, 1.04)	0.0908
SIGLEC7	Sun_2	Wald ratio	1	0.92 (0.83, 1.01)	0.0911
RTN4R	Sun_2	Wald ratio	1	0.93 (0.86, 1.01)	0.0913
LTBP3	Sun_2	Wald ratio	1	1.04 (0.99, 1.09)	0.0915
S100A16	Pietzner	Wald ratio	1	1.11 (0.98, 1.25)	0.0918
KLK13	Sun_2	Wald ratio	1	1.04 (0.99, 1.10)	0.0921
ITPKA	Pietzner	Wald ratio	1	1.08 (0.99, 1.19)	0.0947
MAGI2	Pietzner	Wald ratio	1	1.03 (1.00, 1.06)	0.0959
KIAA1549L	Pietzner	Wald ratio	1	0.97 (0.93, 1.01)	0.096
S100A14	Ferkingstad	Wald ratio	1	0.81 (0.64, 1.04)	0.0961
NSFL1C	Sun_2	Wald ratio	1	0.81 (0.64, 1.04)	0.0976
XCL2	Pietzner	Wald ratio	1	0.83 (0.66, 1.04)	0.0978
DYNLL2	Ferkingstad	Wald ratio	1	0.73 (0.50, 1.06)	0.0981
TPPP3	Sun_2	Wald ratio	1	1.28 (0.96, 1.71)	0.0983
CIAPIN1	Sun_2	Wald ratio	1	0.75 (0.54, 1.05)	0.0988
POGLUT3	Sun_1	Wald ratio	1	1.06 (0.99, 1.12)	0.0988
KDELC2	Pietzner	Wald ratio	1	1.06 (0.99, 1.13)	0.0988
PXDN	Ferkingstad	Wald ratio	1	0.88 (0.76, 1.02)	0.0994
PRXL2A	Sun_1	Wald ratio	1	1.10 (0.98, 1.22)	0.0996
APOE	Pietzner	Wald ratio	1	0.93 (0.86, 1.01)	0.0997
XCL1	Sun_2	Wald ratio	1	0.98 (0.95, 1.00)	0.1
REG1B	Sun_2	Wald ratio	1	1.05 (0.99, 1.12)	0.1
IFNGR2	Sun_2	Wald ratio	1	1.02 (1.00, 1.03)	0.101
PTPRJ	Pietzner	Wald ratio	1	1.22 (0.96, 1.55)	0.101
COL2A1	Pietzner	Wald ratio	1	0.98 (0.96, 1.00)	0.102
FABP5	Sun_2	Wald ratio	1	0.80 (0.61, 1.05)	0.104
CD48	Sun_2	Wald ratio	1	1.03 (0.99, 1.07)	0.105
KCNAB2	Pietzner	Wald ratio	1	1.12 (0.98, 1.29)	0.105
CLEC4G	Sun_2	Wald ratio	1	0.90 (0.80, 1.02)	0.106
EPHB6	Pietzner	Wald ratio	1	1.06 (0.99, 1.13)	0.106
UNC45A	Pietzner	Wald ratio	1	1.18 (0.97, 1.44)	0.107
SEMA7A	Sun_2	Wald ratio	1	0.87 (0.73, 1.03)	0.108
ENPP7	Sun_1	Wald ratio	1	1.02 (1.00, 1.04)	0.108
NDE1	Pietzner	Wald ratio	1	0.87 (0.73, 1.03)	0.109
TIRAP	Sun_1	Wald ratio	1	0.90 (0.78, 1.02)	0.109
IDO1	Sun_1	Wald ratio	1	0.93 (0.84, 1.02)	0.11
DDX19B	Pietzner	Wald ratio	1	1.14 (0.97, 1.33)	0.11
DDX19A	Pietzner	Wald ratio	1	1.15 (0.97, 1.37)	0.11
CRADD	Sun_2	Wald ratio	1	1.24 (0.95, 1.63)	0.11
DNAJB12	Pietzner	Wald ratio	1	0.85 (0.70, 1.04)	0.111
GPR116	Pietzner	Wald ratio	1	1.02 (1.00, 1.05)	0.111
NFASC	Sun_1	Wald ratio	1	1.03 (0.99, 1.08)	0.112
EPHB2	Sun_1	Wald ratio	1	0.95 (0.90, 1.01)	0.113
SEMA6A	Sun_1	Wald ratio	1	1.09 (0.98, 1.22)	0.113
IL18	Sun_2	Wald ratio	1	0.94 (0.88, 1.01)	0.114
QPCT	Sun_2	Wald ratio	1	1.04 (0.99, 1.09)	0.114
TF	Ferkingstad	Wald ratio	1	1.13 (0.97, 1.31)	0.114
RAB22A	Pietzner	Wald ratio	1	0.89 (0.76, 1.03)	0.116
RSPO1	Sun_2	Wald ratio	1	0.93 (0.85, 1.02)	0.116
SFTPB	Pietzner	Wald ratio	1	0.97 (0.93, 1.01)	0.116
CPNE1	Pietzner	Wald ratio	1	0.98 (0.96, 1.01)	0.116
VNN2	Pietzner	Wald ratio	1	1.02 (0.99, 1.05)	0.117
ISOC1	Pietzner	Wald ratio	1	0.94 (0.87, 1.02)	0.118
HAVCR2	Sun_1	Wald ratio	1	0.97 (0.93, 1.01)	0.118
ATRN	Pietzner	Wald ratio	1	1.04 (0.99, 1.09)	0.118
ARG2	Pietzner	Wald ratio	1	0.85 (0.69, 1.04)	0.121
MRC2	Pietzner	Wald ratio	1	0.90 (0.79, 1.03)	0.121
CHRD	Ferkingstad	Wald ratio	1	0.71 (0.46, 1.09)	0.122
CBLN4	Pietzner	Wald ratio	1	0.91 (0.81, 1.03)	0.122
EGFR	Pietzner	Wald ratio	1	1.13 (0.97, 1.32)	0.122
NPNT	Ferkingstad	Wald ratio	1	1.14 (0.97, 1.35)	0.122
PARP1	Sun_2	Wald ratio	1	0.88 (0.75, 1.03)	0.123
CPXM1	Sun_2	Wald ratio	1	0.95 (0.89, 1.01)	0.123
PILRA	Pietzner	Wald ratio	1	1.01 (1.00, 1.03)	0.124
IL9	Pietzner	Wald ratio	1	1.13 (0.97, 1.33)	0.125
CFHR2	Pietzner	Wald ratio	1	1.02 (1.00, 1.04)	0.126
PTN	Sun_1	Wald ratio	1	0.93 (0.85, 1.02)	0.127
STARD5	Pietzner	Wald ratio	1	0.97 (0.93, 1.01)	0.128
PMM2	Pietzner	Wald ratio	1	1.07 (0.98, 1.18)	0.129
FST	Folkersen	Wald ratio	1	1.13 (0.96, 1.33)	0.129
PRSS27	Sun_2	Wald ratio	1	0.89 (0.77, 1.03)	0.13
GNRH2	Pietzner	Wald ratio	1	0.95 (0.88, 1.02)	0.13
POR	Pietzner	Wald ratio	1	0.97 (0.93, 1.01)	0.13
CNN1	Pietzner	Wald ratio	1	1.08 (0.98, 1.20)	0.13
RPS6KA1	Pietzner	Wald ratio	1	1.09 (0.98, 1.21)	0.13
CD8A	Ferkingstad	Wald ratio	1	0.94 (0.87, 1.02)	0.131
NEK7	Pietzner	Wald ratio	1	1.10 (0.97, 1.25)	0.131
GOLM1	Pietzner	Wald ratio	1	0.93 (0.84, 1.02)	0.132
TSG101	Pietzner	Wald ratio	1	0.94 (0.87, 1.02)	0.132
CINP	Ferkingstad	Wald ratio	1	0.75 (0.51, 1.09)	0.133
SORCS2	Sun_2	Wald ratio	1	0.97 (0.92, 1.01)	0.133
COL10A1	Pietzner	Wald ratio	1	0.95 (0.88, 1.02)	0.134
ADH1C	Ferkingstad	Wald ratio	1	0.89 (0.76, 1.04)	0.136
CFHR5	Sun_1	Inverse variance weighted	2	0.96 (0.91, 1.01)	0.136
IL17RB	Sun_2	Wald ratio	1	0.98 (0.95, 1.01)	0.137
TNFRSF17	Ferkingstad	Wald ratio	1	0.88 (0.75, 1.04)	0.138
LRIG3	Pietzner	Wald ratio	1	0.91 (0.80, 1.03)	0.139
C8G	Ferkingstad	Wald ratio	1	1.04 (0.99, 1.09)	0.139
TNFSF12	Pietzner	Wald ratio	1	0.97 (0.92, 1.01)	0.14
NMRAL1	Pietzner	Wald ratio	1	1.03 (0.99, 1.08)	0.14
PRPSAP1	Pietzner	Wald ratio	1	0.87 (0.73, 1.05)	0.141
COL9A1	Pietzner	Wald ratio	1	0.92 (0.82, 1.03)	0.141
GLTPD2	Pietzner	Wald ratio	1	1.07 (0.98, 1.17)	0.142
COLEC11	Sun_1	Wald ratio	1	1.02 (0.99, 1.04)	0.144
ENO3	Ferkingstad	Wald ratio	1	1.05 (0.98, 1.12)	0.145
FGFR1	Pietzner	Wald ratio	1	1.14 (0.96, 1.35)	0.146
FKBP4	Pietzner	Wald ratio	1	1.15 (0.95, 1.38)	0.146
DDC	Sun_2	Wald ratio	1	0.96 (0.91, 1.01)	0.147
EPHB1	Ferkingstad	Wald ratio	1	1.06 (0.98, 1.14)	0.147
CARD9	Pietzner	Wald ratio	1	0.91 (0.80, 1.03)	0.148
DSCAM	Pietzner	Wald ratio	1	0.93 (0.84, 1.03)	0.148
TEK	Suhre	Wald ratio	1	1.04 (0.99, 1.09)	0.148
LYZ	Suhre	Wald ratio	1	1.02 (0.99, 1.05)	0.15
LGALSL	Pietzner	Wald ratio	1	1.19 (0.94, 1.51)	0.15
SRL	Pietzner	Wald ratio	1	1.08 (0.97, 1.21)	0.151
IDI2	Sun_2	Wald ratio	1	0.95 (0.88, 1.02)	0.152
HSD17B14	Pietzner	Wald ratio	1	1.17 (0.95, 1.44)	0.152
IGFBP3	Sun_2	Wald ratio	1	1.03 (0.99, 1.08)	0.153
USP15	Pietzner	Wald ratio	1	1.09 (0.97, 1.22)	0.153
PLAT	Ferkingstad	Wald ratio	1	0.90 (0.79, 1.04)	0.154
HBQ1	Sun_2	Wald ratio	1	0.96 (0.91, 1.01)	0.154
RPN1	Sun_1	Wald ratio	1	1.05 (0.98, 1.11)	0.154
CRYBB1	Pietzner	Wald ratio	1	0.94 (0.87, 1.02)	0.155
HDHD3	Pietzner	Wald ratio	1	0.92 (0.82, 1.03)	0.156
SFTPA2	Sun_2	Wald ratio	1	0.97 (0.93, 1.01)	0.156
CA8	Ferkingstad	Wald ratio	1	1.04 (0.99, 1.09)	0.156
C1orf198	Pietzner	Wald ratio	1	1.10 (0.97, 1.25)	0.156
CAPG	Sun_2	Wald ratio	1	0.98 (0.96, 1.01)	0.157
GGPS1	Pietzner	Wald ratio	1	1.10 (0.96, 1.27)	0.157
SH3BGRL3	Pietzner	Wald ratio	1	1.03 (0.99, 1.08)	0.158
MCL1	Pietzner	Wald ratio	1	1.05 (0.98, 1.13)	0.158
CFHR3	Ferkingstad	Wald ratio	1	1.15 (0.95, 1.39)	0.158
PPFIA1	Pietzner	Wald ratio	1	1.18 (0.94, 1.49)	0.158
HEXB	Pietzner	Wald ratio	1	1.06 (0.98, 1.14)	0.159
HOMER2	Ferkingstad	Wald ratio	1	0.81 (0.61, 1.09)	0.16
NTM	Ferkingstad	Wald ratio	1	1.04 (0.99, 1.09)	0.16
PDCD1LG2	Sun_2	Wald ratio	1	0.98 (0.94, 1.01)	0.161
VMO1	Sun_2	Wald ratio	1	1.02 (0.99, 1.05)	0.162
FAM177A1	Pietzner	Wald ratio	1	0.97 (0.94, 1.01)	0.163
SELP	Sun_1	Wald ratio	1	1.04 (0.99, 1.09)	0.163
GKN2	Pietzner	Wald ratio	1	1.04 (0.98, 1.10)	0.164
CRAT	Ferkingstad	Wald ratio	1	1.20 (0.93, 1.56)	0.164
HSPC159	Ferkingstad	Wald ratio	1	1.27 (0.91, 1.78)	0.164
PSG4	Pietzner	Wald ratio	1	0.98 (0.95, 1.01)	0.166
FKBP1B	Pietzner	Wald ratio	1	0.95 (0.89, 1.02)	0.167
MMP10	Folkersen	Wald ratio	1	1.06 (0.97, 1.16)	0.168
CAMKK1	Sun_2	Wald ratio	1	1.07 (0.97, 1.17)	0.168
ECI2	Pietzner	Wald ratio	1	0.98 (0.95, 1.01)	0.169
ART4	Pietzner	Wald ratio	1	1.02 (0.99, 1.04)	0.169
SYK	Pietzner	Wald ratio	1	0.90 (0.77, 1.05)	0.17
BTD	Pietzner	Wald ratio	1	1.02 (0.99, 1.06)	0.172
OAF	Pietzner	Wald ratio	1	1.03 (0.99, 1.07)	0.172
CD69	Sun_2	Wald ratio	1	1.34 (0.88, 2.03)	0.172
CSRP1	Pietzner	Wald ratio	1	0.86 (0.70, 1.07)	0.173
PLXND1	Pietzner	Wald ratio	1	1.06 (0.97, 1.16)	0.173
PFKM	Ferkingstad	Wald ratio	1	1.10 (0.96, 1.26)	0.173
LARGE	Ferkingstad	Wald ratio	1	1.14 (0.94, 1.39)	0.175
TIMP4	Sun_1	Wald ratio	1	0.96 (0.90, 1.02)	0.176
MGP	Pietzner	Wald ratio	1	0.97 (0.92, 1.02)	0.176
CDHR5	Sun_2	Wald ratio	1	1.03 (0.99, 1.07)	0.176
FH	Pietzner	Wald ratio	1	1.10 (0.96, 1.26)	0.176
FAM20B	Pietzner	Wald ratio	1	0.88 (0.73, 1.06)	0.177
CD59	Sun_1	Wald ratio	1	0.95 (0.89, 1.02)	0.177
HMHA1	Pietzner	Wald ratio	1	1.09 (0.96, 1.23)	0.178
UNC5C	Pietzner	Wald ratio	1	0.94 (0.85, 1.03)	0.179
IGFBP6	Sun_2	Wald ratio	1	0.86 (0.68, 1.07)	0.18
SMAP1	Pietzner	Wald ratio	1	1.03 (0.98, 1.09)	0.18
CKM	Sun_1	Wald ratio	1	1.10 (0.96, 1.26)	0.18
CKM_CKB	Pietzner	Wald ratio	1	1.10 (0.96, 1.26)	0.18
TXNL4B	Pietzner	Wald ratio	1	0.94 (0.85, 1.03)	0.181
HP	Suhre	Wald ratio	1	0.98 (0.95, 1.01)	0.181
SFRP1	Sun_2	Wald ratio	1	0.93 (0.83, 1.04)	0.182
CD38	Sun_2	Wald ratio	1	1.04 (0.98, 1.10)	0.182
BRSK2	Pietzner	Wald ratio	1	1.05 (0.98, 1.13)	0.182
PILRB	Sun_2	Wald ratio	1	0.99 (0.97, 1.01)	0.183
ST8SIA6	Ferkingstad	Wald ratio	1	0.75 (0.49, 1.15)	0.184
SSC5D	Sun_2	Wald ratio	1	0.97 (0.92, 1.02)	0.185
CXCL6	Suhre	Wald ratio	1	1.02 (0.99, 1.04)	0.185
GNMT	Pietzner	Wald ratio	1	1.04 (0.98, 1.09)	0.185
TNFRSF14	Sun_2	Wald ratio	1	1.12 (0.95, 1.34)	0.186
IFNGR1	Sun_2	Wald ratio	1	1.08 (0.96, 1.21)	0.187
TNFSF10	Sun_2	Wald ratio	1	1.10 (0.95, 1.28)	0.188
NELL1	Ferkingstad	Wald ratio	1	1.03 (0.99, 1.07)	0.189
NUDCD3	Pietzner	Wald ratio	1	1.07 (0.97, 1.19)	0.189
NUDT12	Pietzner	Wald ratio	1	1.02 (0.99, 1.05)	0.19
ARSB	Sun_2	Wald ratio	1	0.95 (0.89, 1.02)	0.191
CCM2	Pietzner	Wald ratio	1	1.12 (0.95, 1.32)	0.191
ASPH	Pietzner	Wald ratio	1	1.07 (0.97, 1.19)	0.193
TWSG1	Pietzner	Wald ratio	1	1.05 (0.97, 1.14)	0.197
FBP2	Pietzner	Wald ratio	1	1.07 (0.96, 1.19)	0.197
ROBO2	Sun_2	Wald ratio	1	1.13 (0.94, 1.36)	0.197
STX16	Sun_2	Wald ratio	1	1.26 (0.89, 1.79)	0.198
IL12RB2	Sun_1	Wald ratio	1	0.95 (0.87, 1.03)	0.199
LDHC	Pietzner	Wald ratio	1	0.91 (0.78, 1.05)	0.2
BST1	Sun_1	Wald ratio	1	1.01 (0.99, 1.03)	0.2
ADAMTS5	Suhre	Wald ratio	1	0.98 (0.96, 1.01)	0.201
ANXA2	Pietzner	Wald ratio	1	1.02 (0.99, 1.06)	0.201
PTK7	Pietzner	Wald ratio	1	0.91 (0.78, 1.05)	0.202
TCN1	Sun_1	Wald ratio	1	0.93 (0.84, 1.04)	0.202
CCL8	Pietzner	Wald ratio	1	0.99 (0.97, 1.01)	0.202
KLB	Sun_2	Wald ratio	1	0.98 (0.96, 1.01)	0.203
LGALS8	Sun_2	Wald ratio	1	1.05 (0.97, 1.13)	0.203
ACP5	Sun_2	Wald ratio	1	1.08 (0.96, 1.21)	0.203
BCAN	Sun_2	Wald ratio	1	1.09 (0.96, 1.23)	0.203
MUC16	Folkersen	Wald ratio	1	1.11 (0.94, 1.31)	0.203
IL1R1	Sun_2	Wald ratio	1	1.08 (0.96, 1.22)	0.205
CCL7	Suhre	Wald ratio	1	0.98 (0.96, 1.01)	0.208
CSF2RB	Ferkingstad	Wald ratio	1	0.98 (0.94, 1.01)	0.21
CHI3L1	Sun_1	Wald ratio	1	1.01 (0.99, 1.03)	0.21
PSG3	Pietzner	Wald ratio	1	0.98 (0.95, 1.01)	0.211
FGF7	Sun_1	Wald ratio	1	0.93 (0.83, 1.04)	0.212
LRP8	Pietzner	Wald ratio	1	1.07 (0.96, 1.19)	0.212
CCL15	Sun_1	Wald ratio	1	0.99 (0.97, 1.01)	0.213
SCUBE3	Pietzner	Wald ratio	1	0.95 (0.87, 1.03)	0.214
SIGLEC14	Sun_1	Wald ratio	1	0.98 (0.95, 1.01)	0.214
SIGLEC5	Sun_2	Wald ratio	1	0.98 (0.95, 1.01)	0.214
DNER	Sun_2	Wald ratio	1	1.05 (0.97, 1.13)	0.214
NFKBIE	Sun_2	Wald ratio	1	0.94 (0.85, 1.04)	0.215
PIK3IP1	Sun_2	Wald ratio	1	0.96 (0.89, 1.03)	0.215
CCBL2	Pietzner	Wald ratio	1	0.97 (0.92, 1.02)	0.215
CETN3	Pietzner	Wald ratio	1	1.09 (0.95, 1.24)	0.215
FMOD	Pietzner	Wald ratio	1	0.92 (0.81, 1.05)	0.216
BLMH	Sun_2	Wald ratio	1	1.02 (0.99, 1.06)	0.217
CST2	Ferkingstad	Wald ratio	1	0.97 (0.94, 1.02)	0.219
NT5C3L	Ferkingstad	Wald ratio	1	1.02 (0.99, 1.06)	0.219
TES	Pietzner	Wald ratio	1	0.91 (0.77, 1.06)	0.22
MERTK	Sun_2	Wald ratio	1	0.95 (0.88, 1.03)	0.22
OSMR	Sun_2	Wald ratio	1	0.98 (0.94, 1.01)	0.221
SCARF2	Sun_2	Wald ratio	1	1.04 (0.97, 1.12)	0.221
ICAM5	Pietzner	Inverse variance weighted	2	1.02 (0.99, 1.04)	0.222
TRIM5	Sun_2	Wald ratio	1	0.96 (0.89, 1.03)	0.223
CD28	Sun_2	Wald ratio	1	1.07 (0.96, 1.19)	0.223
VCAN	Sun_2	Wald ratio	1	0.98 (0.95, 1.01)	0.224
CD200R1	Sun_2	Wald ratio	1	1.02 (0.99, 1.04)	0.224
ITGAM	Sun_2	Wald ratio	1	0.92 (0.81, 1.05)	0.225
MRVI1	Pietzner	Wald ratio	1	0.92 (0.81, 1.05)	0.225
MMP3	Folkersen	Wald ratio	1	1.03 (0.98, 1.07)	0.225
CCDC126	Pietzner	Wald ratio	1	1.04 (0.97, 1.12)	0.225
GRK5	Sun_2	Wald ratio	1	0.95 (0.86, 1.04)	0.228
SMOC1	Sun_2	Wald ratio	1	0.95 (0.88, 1.03)	0.228
TPSB2	Suhre	Wald ratio	1	1.03 (0.98, 1.08)	0.228
ACE	Pietzner	Wald ratio	1	1.02 (0.99, 1.05)	0.229
LANCL1	Pietzner	Wald ratio	1	0.90 (0.76, 1.07)	0.231
BST2	Sun_2	Wald ratio	1	1.08 (0.95, 1.22)	0.231
ASPN	Sun_1	Wald ratio	1	0.97 (0.93, 1.02)	0.232
SERPINA4	Suhre	Wald ratio	1	0.98 (0.95, 1.01)	0.232
F7	Pietzner	Wald ratio	1	1.01 (0.99, 1.04)	0.233
H6PD	Pietzner	Wald ratio	1	0.97 (0.93, 1.02)	0.234
MMP13	Pietzner	Wald ratio	1	1.12 (0.93, 1.36)	0.234
GIF	Ferkingstad	Wald ratio	1	0.93 (0.82, 1.05)	0.236
SPRY2	Sun_2	Wald ratio	1	1.17 (0.90, 1.52)	0.236
PRSS57	Pietzner	Wald ratio	1	1.03 (0.98, 1.08)	0.237
TMEM132D	Ferkingstad	Wald ratio	1	1.04 (0.98, 1.11)	0.237
REG1A	Pietzner	Wald ratio	1	1.05 (0.97, 1.14)	0.237
KPNA6	Pietzner	Wald ratio	1	1.09 (0.95, 1.25)	0.237
SFTPA1	Sun_2	Wald ratio	1	0.93 (0.82, 1.05)	0.239
ENG	Sun_2	Wald ratio	1	0.95 (0.87, 1.04)	0.239
CST5	Sun_2	Wald ratio	1	1.02 (0.99, 1.05)	0.239
SPON2	Pietzner	Wald ratio	1	0.96 (0.90, 1.03)	0.24
LYPD8	Sun_2	Wald ratio	1	0.97 (0.93, 1.02)	0.24
DKKL1	Sun_2	Wald ratio	1	0.99 (0.97, 1.01)	0.24
CCL14	Pietzner	Wald ratio	1	0.98 (0.95, 1.01)	0.241
AREG	Sun_2	Wald ratio	1	0.93 (0.81, 1.05)	0.242
CD177	Sun_1	Wald ratio	1	1.02 (0.99, 1.06)	0.242
VIT	Ferkingstad	Wald ratio	1	1.03 (0.98, 1.10)	0.243
MTRF1L	Pietzner	Wald ratio	1	0.98 (0.95, 1.01)	0.245
AGXT	Sun_2	Wald ratio	1	1.05 (0.97, 1.13)	0.245
CRP	Pietzner	Wald ratio	1	1.07 (0.95, 1.21)	0.246
PDE4A	Pietzner	Wald ratio	1	1.04 (0.97, 1.12)	0.247
PIP4K2A	Pietzner	Wald ratio	1	1.06 (0.96, 1.16)	0.247
MAPK9	Pietzner	Wald ratio	1	0.95 (0.86, 1.04)	0.248
WFIKKN1	Sun_2	Wald ratio	1	0.95 (0.86, 1.04)	0.248
TNFRSF19	Sun_2	Wald ratio	1	0.95 (0.87, 1.04)	0.248
PLA2G15	Sun_2	Wald ratio	1	0.95 (0.86, 1.04)	0.25
THY1	Sun_2	Wald ratio	1	1.06 (0.96, 1.17)	0.25
CELA2A	Ferkingstad	Wald ratio	1	1.15 (0.91, 1.45)	0.25
AFM	Pietzner	Wald ratio	1	1.03 (0.98, 1.09)	0.251
SNPH	Pietzner	Wald ratio	1	1.07 (0.95, 1.20)	0.251
RECQL	Pietzner	Wald ratio	1	1.24 (0.86, 1.78)	0.251
C5	Pietzner	Wald ratio	1	1.10 (0.93, 1.29)	0.252
DUSP13	Sun_1	Wald ratio	1	0.96 (0.90, 1.03)	0.253
KIR2DL5A	Sun_1	Wald ratio	1	0.98 (0.96, 1.01)	0.253
HYAL1	Sun_2	Wald ratio	1	1.05 (0.97, 1.14)	0.253
SEMA3G	Pietzner	Wald ratio	1	0.96 (0.89, 1.03)	0.254
KLK3	Ferkingstad	Wald ratio	1	0.82 (0.58, 1.15)	0.256
MBL2	Sun_1	Wald ratio	1	0.99 (0.97, 1.01)	0.256
NLGN2	Pietzner	Wald ratio	1	0.92 (0.79, 1.06)	0.257
ALKBH3	Pietzner	Wald ratio	1	0.96 (0.91, 1.03)	0.257
SUMF2	Sun_2	Wald ratio	1	1.04 (0.97, 1.12)	0.257
MYBPC1	Pietzner	Wald ratio	1	0.89 (0.72, 1.09)	0.258
AKR7A2	Pietzner	Wald ratio	1	0.95 (0.88, 1.04)	0.258
F2R	Sun_2	Wald ratio	1	1.11 (0.93, 1.33)	0.258
MAD1L1	Pietzner	Wald ratio	1	1.10 (0.93, 1.29)	0.259
CDHR2	Sun_2	Wald ratio	1	0.89 (0.73, 1.09)	0.263
BMP6	Sun_2	Wald ratio	1	0.92 (0.78, 1.07)	0.263
CDH5	Pietzner	Wald ratio	1	0.94 (0.83, 1.05)	0.263
FXYD5	Sun_2	Wald ratio	1	1.04 (0.97, 1.10)	0.263
CLEC4C	Sun_2	Wald ratio	1	1.01 (0.99, 1.04)	0.264
ERO1LB	Pietzner	Wald ratio	1	1.13 (0.91, 1.40)	0.264
IL12RB1	Suhre	Wald ratio	1	1.02 (0.99, 1.05)	0.265
LXN	Sun_2	Wald ratio	1	1.07 (0.95, 1.21)	0.265
GSR	Pietzner	Wald ratio	1	1.09 (0.94, 1.26)	0.265
ZBTB16	Sun_2	Wald ratio	1	0.94 (0.84, 1.05)	0.266
AGRP	Suhre	Wald ratio	1	0.97 (0.92, 1.02)	0.266
GAS6	Sun_2	Wald ratio	1	0.96 (0.89, 1.03)	0.267
LY9	Sun_2	Wald ratio	1	1.02 (0.98, 1.07)	0.267
F13B	Pietzner	Wald ratio	1	1.03 (0.98, 1.08)	0.268
SCGB1A1	Sun_2	Wald ratio	1	1.04 (0.97, 1.10)	0.268
OLFM1	Pietzner	Wald ratio	1	0.91 (0.77, 1.08)	0.269
LEP	Folkersen	Wald ratio	1	0.86 (0.66, 1.12)	0.27
GFRA2	Suhre	Wald ratio	1	1.03 (0.98, 1.08)	0.27
WWP2	Sun_2	Wald ratio	1	1.08 (0.94, 1.24)	0.27
UROD	Pietzner	Wald ratio	1	1.03 (0.98, 1.08)	0.272
GUCA2B	Pietzner	Wald ratio	1	1.09 (0.93, 1.28)	0.273
IL17B	Pietzner	Wald ratio	1	1.10 (0.92, 1.32)	0.274
CPVL	Sun_2	Wald ratio	1	1.02 (0.99, 1.05)	0.275
IL16	Ferkingstad	Wald ratio	1	0.98 (0.95, 1.02)	0.277
CNPY4	Sun_2	Wald ratio	1	1.07 (0.95, 1.19)	0.277
SPOCK1	Sun_2	Wald ratio	1	1.09 (0.93, 1.28)	0.277
NDRG3	Pietzner	Wald ratio	1	0.92 (0.80, 1.07)	0.278
GSTP1	Sun_1	Wald ratio	1	0.93 (0.83, 1.06)	0.278
SECTM1	Sun_1	Wald ratio	1	0.95 (0.87, 1.04)	0.278
MAPK13	Sun_1	Wald ratio	1	1.05 (0.96, 1.15)	0.278
VOPP1	Ferkingstad	Wald ratio	1	1.15 (0.90, 1.46)	0.278
SPHK2	Pietzner	Wald ratio	1	1.09 (0.94, 1.26)	0.279
ORM1	Yao	Wald ratio	1	0.93 (0.80, 1.07)	0.28
TSTD1	Pietzner	Wald ratio	1	1.03 (0.98, 1.08)	0.28
MEP1B	Sun_2	Wald ratio	1	1.01 (0.99, 1.03)	0.281
LECT2	Ferkingstad	Wald ratio	1	1.03 (0.98, 1.08)	0.282
CRTAM	Sun_2	Wald ratio	1	1.04 (0.97, 1.11)	0.282
NTF3	Sun_2	Wald ratio	1	1.09 (0.93, 1.26)	0.282
PDE3A	Pietzner	Wald ratio	1	0.92 (0.79, 1.07)	0.283
SHBG	Ferkingstad	Wald ratio	1	0.93 (0.82, 1.06)	0.284
IPCEF1	Sun_2	Wald ratio	1	0.87 (0.68, 1.12)	0.286
ABHD10	Pietzner	Wald ratio	1	0.88 (0.70, 1.11)	0.286
PROS1	Pietzner	Wald ratio	1	0.91 (0.77, 1.08)	0.286
PRELP	Sun_2	Wald ratio	1	0.98 (0.93, 1.02)	0.286
GBP1	Pietzner	Wald ratio	1	0.92 (0.80, 1.07)	0.287
CLUL1	Sun_2	Wald ratio	1	1.02 (0.98, 1.06)	0.287
CALCB	Ferkingstad	Wald ratio	1	1.05 (0.96, 1.15)	0.287
ITIH5	Ferkingstad	Wald ratio	1	0.97 (0.91, 1.03)	0.291
LY96	Sun_2	Wald ratio	1	1.24 (0.83, 1.84)	0.291
CD300E	Sun_2	Wald ratio	1	0.97 (0.91, 1.03)	0.292
ADA	Sun_2	Wald ratio	1	0.98 (0.94, 1.02)	0.292
FCN2	Pietzner	Inverse variance weighted	2	1.01 (0.99, 1.04)	0.292
SBDS	Pietzner	Wald ratio	1	0.91 (0.77, 1.08)	0.293
TIMD4	Sun_2	Wald ratio	1	0.95 (0.87, 1.04)	0.293
TNFSF14	Folkersen	Wald ratio	1	0.96 (0.89, 1.03)	0.293
IL17D	Sun_2	Wald ratio	1	1.03 (0.97, 1.10)	0.293
LIFR	Sun_2	Wald ratio	1	1.08 (0.94, 1.24)	0.293
LGALS4	Sun_2	Wald ratio	1	1.18 (0.87, 1.59)	0.293
TIE1	Pietzner	Wald ratio	1	0.96 (0.88, 1.04)	0.295
PCYOX1	Pietzner	Wald ratio	1	0.98 (0.95, 1.02)	0.295
SEPSECS	Pietzner	Wald ratio	1	0.94 (0.85, 1.05)	0.296
KREMEN1	Pietzner	Wald ratio	1	0.98 (0.94, 1.02)	0.296
IL27	Folkersen	Wald ratio	1	0.98 (0.95, 1.02)	0.296
KIRREL2	Sun_2	Wald ratio	1	1.06 (0.95, 1.19)	0.296
CAPN2	Ferkingstad	Wald ratio	1	0.92 (0.78, 1.08)	0.297
PTPRM	Sun_2	Wald ratio	1	1.20 (0.85, 1.69)	0.297
SDCBP2	Pietzner	Wald ratio	1	0.89 (0.72, 1.11)	0.299
AP2A2	Pietzner	Wald ratio	1	0.91 (0.76, 1.09)	0.299
NUB1	Sun_2	Wald ratio	1	0.93 (0.81, 1.07)	0.299
SIGLEC6	Suhre	Wald ratio	1	1.02 (0.99, 1.05)	0.299
TMEM2	Pietzner	Wald ratio	1	0.94 (0.84, 1.05)	0.301
RIDA	Sun_1	Wald ratio	1	0.97 (0.91, 1.03)	0.301
CEL	Ferkingstad	Wald ratio	1	1.05 (0.96, 1.15)	0.301
CRELD2	Sun_2	Wald ratio	1	0.96 (0.88, 1.04)	0.302
FUT5	Sun_1	Wald ratio	1	0.98 (0.94, 1.02)	0.302
LAMA4	Sun_2	Wald ratio	1	1.07 (0.94, 1.20)	0.302
MDGA1	Sun_2	Wald ratio	1	0.99 (0.97, 1.01)	0.303
MAP4K5	Sun_2	Wald ratio	1	1.06 (0.95, 1.19)	0.303
SFRP4	Ferkingstad	Wald ratio	1	1.05 (0.95, 1.17)	0.304
REN	Sun_1	Wald ratio	1	1.06 (0.95, 1.18)	0.304
PDLIM1	Pietzner	Wald ratio	1	1.10 (0.91, 1.33)	0.304
MXRA8	Pietzner	Wald ratio	1	0.91 (0.77, 1.08)	0.305
CDH17	Ferkingstad	Wald ratio	1	1.04 (0.96, 1.13)	0.305
DNMBP	Sun_2	Wald ratio	1	1.11 (0.91, 1.36)	0.305
NCAN	Ferkingstad	Wald ratio	1	1.07 (0.94, 1.22)	0.306
C6	Pietzner	Wald ratio	1	1.03 (0.97, 1.10)	0.308
PRTG	Sun_2	Wald ratio	1	1.02 (0.98, 1.07)	0.309
CTSC	Sun_2	Wald ratio	1	1.02 (0.98, 1.06)	0.31
SORT1	Sun_2	Wald ratio	1	1.07 (0.94, 1.23)	0.31
FGFR3	Ferkingstad	Wald ratio	1	1.08 (0.93, 1.25)	0.31
PENK	Ferkingstad	Wald ratio	1	0.98 (0.94, 1.02)	0.311
PVALB	Sun_2	Wald ratio	1	1.01 (0.99, 1.04)	0.311
SCARB2	Sun_2	Wald ratio	1	1.05 (0.96, 1.14)	0.311
IL4R	Sun_2	Wald ratio	1	0.97 (0.91, 1.03)	0.313
BCAM	Sun_2	Wald ratio	1	1.07 (0.94, 1.21)	0.313
CDH6	Sun_2	Wald ratio	1	0.98 (0.94, 1.02)	0.314
OSCAR	Sun_2	Wald ratio	1	1.02 (0.98, 1.07)	0.314
IL10	Sun_2	Wald ratio	1	1.11 (0.90, 1.37)	0.314
CAMP	Ferkingstad	Wald ratio	1	0.86 (0.65, 1.15)	0.318
MMP8	Sun_2	Wald ratio	1	0.96 (0.89, 1.04)	0.318
SARS2	Pietzner	Wald ratio	1	0.96 (0.89, 1.04)	0.319
MAN1A2	Ferkingstad	Wald ratio	1	1.05 (0.95, 1.16)	0.319
SGK3	Pietzner	Wald ratio	1	1.12 (0.90, 1.40)	0.319
LILRA4	Pietzner	Wald ratio	1	0.97 (0.92, 1.03)	0.322
HTATIP2	Pietzner	Wald ratio	1	1.01 (0.99, 1.04)	0.322
ARSK	Pietzner	Wald ratio	1	0.94 (0.83, 1.06)	0.323
ITIH4	Pietzner	Wald ratio	1	1.07 (0.94, 1.22)	0.323
P4HB	Sun_2	Wald ratio	1	0.80 (0.51, 1.25)	0.325
CCL13	Sun_2	Wald ratio	1	0.96 (0.88, 1.04)	0.325
CTSD	Sun_2	Wald ratio	1	0.96 (0.89, 1.04)	0.325
AOC3	Sun_2	Wald ratio	1	0.98 (0.93, 1.02)	0.325
MANF	Sun_2	Wald ratio	1	1.16 (0.86, 1.58)	0.325
CXCL5	Pietzner	Wald ratio	1	0.98 (0.93, 1.02)	0.326
FLII	Pietzner	Wald ratio	1	0.91 (0.74, 1.10)	0.327
TNR	Sun_2	Wald ratio	1	1.03 (0.97, 1.08)	0.327
CHL1	Sun_2	Wald ratio	1	1.04 (0.97, 1.11)	0.327
VAV1	Ferkingstad	Wald ratio	1	1.27 (0.79, 2.03)	0.327
TMEM190	Pietzner	Wald ratio	1	0.99 (0.97, 1.01)	0.328
ACAT2	Pietzner	Wald ratio	1	1.02 (0.98, 1.07)	0.328
APOA1BP	Pietzner	Wald ratio	1	1.04 (0.96, 1.13)	0.328
ATXN10	Sun_2	Wald ratio	1	0.90 (0.74, 1.11)	0.329
GSS	Pietzner	Wald ratio	1	0.96 (0.88, 1.04)	0.33
HGFAC	Pietzner	Wald ratio	1	0.99 (0.96, 1.01)	0.33
HDGF	Sun_2	Wald ratio	1	1.01 (0.99, 1.03)	0.33
CLN5	Pietzner	Wald ratio	1	1.04 (0.96, 1.13)	0.33
SPHK1	Pietzner	Wald ratio	1	0.85 (0.61, 1.18)	0.331
LILRA3	Pietzner	Wald ratio	1	1.01 (0.99, 1.03)	0.331
ACADSB	Pietzner	Wald ratio	1	0.97 (0.92, 1.03)	0.332
SLC39A14	Sun_2	Wald ratio	1	1.11 (0.90, 1.35)	0.332
ROR1	Sun_2	Wald ratio	1	1.03 (0.97, 1.10)	0.334
APP	Sun_2	Wald ratio	1	1.16 (0.86, 1.57)	0.334
FBP1	Sun_2	Wald ratio	1	1.04 (0.96, 1.11)	0.335
COLEC12	Pietzner	Wald ratio	1	0.91 (0.75, 1.11)	0.336
ENSA	Pietzner	Wald ratio	1	0.91 (0.74, 1.11)	0.337
CD74	Sun_2	Wald ratio	1	1.25 (0.79, 1.98)	0.337
BDNF	Ferkingstad	Wald ratio	1	0.88 (0.67, 1.15)	0.339
FAM162A	Pietzner	Wald ratio	1	0.93 (0.79, 1.09)	0.339
SRA1	Pietzner	Wald ratio	1	0.95 (0.85, 1.06)	0.34
FAM3B	Sun_2	Wald ratio	1	1.02 (0.98, 1.06)	0.34
DNAJB4	Pietzner	Wald ratio	1	1.06 (0.94, 1.18)	0.34
IL2RB	Ferkingstad	Wald ratio	1	0.90 (0.73, 1.11)	0.341
CFI	Suhre	Wald ratio	1	0.97 (0.92, 1.03)	0.341
ASL	Pietzner	Wald ratio	1	0.93 (0.81, 1.08)	0.343
CROT	Pietzner	Wald ratio	1	1.02 (0.98, 1.06)	0.343
QSOX1	Sun_1	Wald ratio	1	0.97 (0.92, 1.03)	0.344
ENPP5	Sun_1	Wald ratio	1	1.01 (0.99, 1.04)	0.344
DSC2	Sun_2	Wald ratio	1	1.04 (0.96, 1.13)	0.344
HCLS1	Sun_2	Wald ratio	1	0.88 (0.68, 1.14)	0.345
IL1RAP	Sun_2	Wald ratio	1	0.99 (0.97, 1.01)	0.345
SFTPD	Sun_2	Wald ratio	1	1.01 (0.99, 1.04)	0.345
NT5DC3	Pietzner	Wald ratio	1	1.02 (0.98, 1.05)	0.345
ADAMTS15	Sun_2	Wald ratio	1	0.82 (0.54, 1.24)	0.346
PLA2G7	Pietzner	Wald ratio	1	0.93 (0.80, 1.08)	0.346
HABP4	Pietzner	Wald ratio	1	0.98 (0.95, 1.02)	0.346
FUT3	Sun_1	Wald ratio	1	0.99 (0.96, 1.01)	0.346
CRH	Sun_2	Wald ratio	1	0.96 (0.88, 1.05)	0.347
RARRES2	Suhre	Wald ratio	1	0.97 (0.91, 1.03)	0.347
GZMB	Sun_1	Wald ratio	1	1.02 (0.98, 1.05)	0.347
GLRX	Sun_2	Wald ratio	1	1.02 (0.98, 1.07)	0.349
AARS	Pietzner	Wald ratio	1	1.15 (0.86, 1.55)	0.35
CTRC	Sun_2	Wald ratio	1	1.03 (0.96, 1.11)	0.351
CX3CL1	Pietzner	Wald ratio	1	0.89 (0.71, 1.13)	0.352
PON3	Sun_2	Wald ratio	1	0.96 (0.89, 1.04)	0.352
PGLYRP1	Sun_2	Wald ratio	1	0.97 (0.90, 1.04)	0.352
VTCN1	Sun_2	Wald ratio	1	1.14 (0.87, 1.50)	0.352
GPC6	Pietzner	Wald ratio	1	0.91 (0.74, 1.12)	0.354
NT5C3A	Sun_2	Wald ratio	1	0.91 (0.75, 1.11)	0.354
FAM151A	Sun_1	Wald ratio	1	0.96 (0.89, 1.04)	0.354
FSTL1	Pietzner	Wald ratio	1	0.96 (0.89, 1.04)	0.354
APOH	Pietzner	Wald ratio	1	0.98 (0.93, 1.03)	0.354
SERPINA10	Pietzner	Wald ratio	1	1.01 (0.99, 1.04)	0.354
IRF3	Pietzner	Wald ratio	1	1.10 (0.90, 1.36)	0.354
CDKN1A	Sun_2	Wald ratio	1	0.94 (0.83, 1.07)	0.355
CCL23	Suhre	Wald ratio	1	1.02 (0.98, 1.06)	0.355
NCR1	Sun_2	Wald ratio	1	1.04 (0.96, 1.12)	0.355
TNFRSF1B	Ferkingstad	Wald ratio	1	0.93 (0.81, 1.08)	0.356
SLAMF6	Pietzner	Wald ratio	1	0.97 (0.90, 1.04)	0.356
SCARA5	Sun_2	Wald ratio	1	0.97 (0.90, 1.04)	0.357
CRISP2	Ferkingstad	Wald ratio	1	0.98 (0.95, 1.02)	0.358
CPOX	Ferkingstad	Wald ratio	1	0.93 (0.81, 1.08)	0.359
CA10	Sun_1	Wald ratio	1	0.94 (0.84, 1.07)	0.359
PODXL	Sun_2	Wald ratio	1	1.03 (0.96, 1.11)	0.359
OGN	Sun_2	Wald ratio	1	1.02 (0.98, 1.05)	0.36
KLK11	Pietzner	Wald ratio	1	1.02 (0.98, 1.05)	0.361
SEZ6L	Sun_2	Wald ratio	1	0.94 (0.83, 1.07)	0.362
XXYLT1	Ferkingstad	Wald ratio	1	1.05 (0.95, 1.17)	0.362
CXCL13	Sun_2	Wald ratio	1	1.21 (0.80, 1.82)	0.362
CASS4	Pietzner	Wald ratio	1	0.92 (0.76, 1.10)	0.364
AHSG	Sun_1	Wald ratio	1	0.98 (0.95, 1.02)	0.364
TACSTD2	Sun_2	Wald ratio	1	1.01 (0.98, 1.04)	0.364
DCLK1	Pietzner	Wald ratio	1	0.95 (0.84, 1.07)	0.365
HHIP	Pietzner	Wald ratio	1	1.09 (0.91, 1.30)	0.365
CLEC11A	Pietzner	Wald ratio	1	0.96 (0.89, 1.04)	0.366
C1QTNF3	Pietzner	Wald ratio	1	1.05 (0.95, 1.16)	0.366
DNAJB1	Sun_2	Wald ratio	1	1.22 (0.79, 1.87)	0.366
NTRK3	Sun_2	Wald ratio	1	0.95 (0.84, 1.06)	0.367
KNG1	Pietzner	Inverse variance weighted	3	0.99 (0.96, 1.02)	0.367
ICAM4	Pietzner	Wald ratio	1	0.92 (0.76, 1.11)	0.369
HS6ST3	Ferkingstad	Wald ratio	1	0.91 (0.74, 1.12)	0.37
IMPAD1	Pietzner	Wald ratio	1	1.03 (0.97, 1.09)	0.37
BPNT2	Sun_1	Wald ratio	1	1.03 (0.97, 1.10)	0.37
MEGF9	Sun_2	Wald ratio	1	1.03 (0.97, 1.10)	0.37
PDK2	Pietzner	Wald ratio	1	1.06 (0.93, 1.22)	0.37
DPP7	Pietzner	Wald ratio	1	0.98 (0.94, 1.02)	0.371
GC	Pietzner	Wald ratio	1	0.94 (0.82, 1.08)	0.373
CSTB	Folkersen	Wald ratio	1	1.02 (0.98, 1.06)	0.373
FGFBP1	Sun_2	Wald ratio	1	1.10 (0.89, 1.36)	0.373
C1QC	Sun_1	Wald ratio	1	0.98 (0.93, 1.03)	0.374
CYTL1	Ferkingstad	Wald ratio	1	1.03 (0.97, 1.10)	0.374
AXL	Sun_2	Wald ratio	1	1.06 (0.93, 1.20)	0.377
TNFRSF6B	Sun_2	Wald ratio	1	0.97 (0.90, 1.04)	0.378
ADGRB3	Sun_2	Wald ratio	1	1.01 (0.99, 1.03)	0.379
SPON1	Pietzner	Wald ratio	1	1.03 (0.97, 1.08)	0.379
ACOT8	Pietzner	Wald ratio	1	0.91 (0.75, 1.12)	0.38
PPIC	Pietzner	Wald ratio	1	0.98 (0.95, 1.02)	0.38
RAB6B	Pietzner	Wald ratio	1	1.03 (0.97, 1.10)	0.38
SLITRK1	Ferkingstad	Wald ratio	1	1.15 (0.84, 1.57)	0.38
TNFRSF9	Sun_2	Wald ratio	1	0.94 (0.83, 1.07)	0.381
LGALS7B_LGALS7	Sun_2	Wald ratio	1	0.96 (0.88, 1.05)	0.381
GSTO1	Pietzner	Wald ratio	1	1.01 (0.99, 1.03)	0.381
TRIM3	Pietzner	Wald ratio	1	1.05 (0.94, 1.17)	0.381
NT5M	Pietzner	Wald ratio	1	1.04 (0.95, 1.14)	0.383
CRYGD	Pietzner	Wald ratio	1	0.97 (0.90, 1.04)	0.384
CD209	Pietzner	Wald ratio	1	0.97 (0.91, 1.04)	0.384
CXCL11	Pietzner	Wald ratio	1	1.02 (0.97, 1.07)	0.384
DDX58	Pietzner	Wald ratio	1	1.03 (0.96, 1.10)	0.385
INSL5	Pietzner	Wald ratio	1	1.09 (0.89, 1.33)	0.385
ACOT13	Pietzner	Wald ratio	1	1.09 (0.89, 1.34)	0.385
GALNT13	Ferkingstad	Wald ratio	1	0.86 (0.62, 1.20)	0.386
TINAGL1	Sun_2	Wald ratio	1	1.13 (0.85, 1.50)	0.386
CCS	Sun_2	Wald ratio	1	1.02 (0.98, 1.06)	0.387
SLITRK6	Sun_2	Wald ratio	1	1.03 (0.96, 1.11)	0.387
VASN	Sun_2	Wald ratio	1	1.04 (0.96, 1.12)	0.387
ERN1	Pietzner	Wald ratio	1	0.93 (0.78, 1.10)	0.388
CDCP1	Sun_2	Wald ratio	1	0.96 (0.87, 1.05)	0.388
SHANK3	Ferkingstad	Wald ratio	1	1.03 (0.97, 1.09)	0.388
TCL1A	Sun_2	Wald ratio	1	1.04 (0.96, 1.12)	0.388
PTGDS	Sun_1	Wald ratio	1	1.05 (0.94, 1.18)	0.388
NRTN	Sun_2	Wald ratio	1	1.29 (0.72, 2.31)	0.388
GALNT3	Sun_2	Wald ratio	1	0.98 (0.92, 1.03)	0.389
RNASE1	Sun_1	Wald ratio	1	0.95 (0.86, 1.06)	0.39
SLC16A1	Sun_2	Wald ratio	1	0.86 (0.62, 1.21)	0.391
PSMD9	Ferkingstad	Wald ratio	1	0.93 (0.78, 1.10)	0.391
UBASH3B	Pietzner	Wald ratio	1	0.95 (0.85, 1.07)	0.391
CBR3	Sun_1	Wald ratio	1	1.01 (0.98, 1.04)	0.392
SNCA	Sun_1	Wald ratio	1	1.04 (0.95, 1.15)	0.393
SCUBE1	Pietzner	Wald ratio	1	1.06 (0.92, 1.23)	0.393
CALCA	Sun_2	Wald ratio	1	1.09 (0.89, 1.34)	0.394
PCDH17	Sun_2	Wald ratio	1	0.97 (0.92, 1.04)	0.395
IL22RA1	Sun_2	Wald ratio	1	0.97 (0.89, 1.05)	0.397
DLL1	Sun_2	Wald ratio	1	1.06 (0.92, 1.23)	0.397
CDH2	Sun_2	Wald ratio	1	1.11 (0.87, 1.42)	0.398
A2M	Pietzner	Wald ratio	1	0.93 (0.80, 1.10)	0.4
CD83	Sun_2	Wald ratio	1	0.95 (0.83, 1.08)	0.4
NNMT	Ferkingstad	Wald ratio	1	0.88 (0.66, 1.18)	0.402
ADAMTS16	Sun_2	Wald ratio	1	0.93 (0.78, 1.10)	0.402
HSF1	Pietzner	Wald ratio	1	1.09 (0.89, 1.35)	0.402
CRACR2A	Sun_2	Wald ratio	1	0.94 (0.81, 1.09)	0.404
IL15RA	Sun_1	Wald ratio	1	0.98 (0.94, 1.02)	0.405
CHGA	Ferkingstad	Wald ratio	1	0.96 (0.87, 1.06)	0.406
UGDH	Pietzner	Wald ratio	1	0.98 (0.94, 1.03)	0.406
ALAD	Pietzner	Wald ratio	1	0.96 (0.88, 1.05)	0.407
MCF2L	Pietzner	Wald ratio	1	0.98 (0.93, 1.03)	0.407
TAC1	Pietzner	Wald ratio	1	0.96 (0.88, 1.05)	0.408
EPHA1	Suhre	Wald ratio	1	1.01 (0.98, 1.05)	0.408
C8A_C8B_C8G	Pietzner	Wald ratio	1	0.96 (0.88, 1.05)	0.409
ANKRD27	Pietzner	Wald ratio	1	1.06 (0.93, 1.21)	0.409
CAPN1_CAPNS1	Suhre	Wald ratio	1	0.98 (0.93, 1.03)	0.41
ALDH1A1	Sun_2	Wald ratio	1	0.90 (0.70, 1.16)	0.411
CD276	Sun_2	Wald ratio	1	0.99 (0.97, 1.01)	0.411
KLRK1	Suhre	Wald ratio	1	1.03 (0.96, 1.10)	0.411
THPO	Sun_2	Wald ratio	1	1.16 (0.81, 1.67)	0.411
PCSK7	Pietzner	Wald ratio	1	1.01 (0.99, 1.03)	0.412
CPA4	Sun_1	Wald ratio	1	1.01 (0.99, 1.03)	0.414
SPINK2	Sun_1	Wald ratio	1	0.97 (0.91, 1.04)	0.415
METAP1	Ferkingstad	Wald ratio	1	0.87 (0.61, 1.23)	0.416
ENGASE	Pietzner	Wald ratio	1	1.02 (0.98, 1.06)	0.417
HS3ST3B1	Sun_2	Wald ratio	1	1.03 (0.96, 1.10)	0.417
RPIA	Pietzner	Wald ratio	1	0.97 (0.89, 1.05)	0.418
CD300LF	Sun_2	Wald ratio	1	0.99 (0.97, 1.01)	0.418
CSGALNACT2	Ferkingstad	Wald ratio	1	1.08 (0.89, 1.31)	0.418
ERBB2	Sun_2	Wald ratio	1	1.07 (0.91, 1.25)	0.42
EPHA10	Pietzner	Wald ratio	1	0.93 (0.78, 1.11)	0.421
GLIPR2	Ferkingstad	Wald ratio	1	0.97 (0.89, 1.05)	0.421
CTRB1	Sun_1	Wald ratio	1	1.02 (0.98, 1.06)	0.421
LEAP2	Ferkingstad	Wald ratio	1	1.03 (0.96, 1.10)	0.421
PEAR1	Pietzner	Wald ratio	1	0.97 (0.90, 1.05)	0.423
SERPINA12	Sun_2	Wald ratio	1	0.99 (0.96, 1.02)	0.425
FGL1	Ferkingstad	Wald ratio	1	1.02 (0.98, 1.06)	0.426
CGA_CGB	Suhre	Wald ratio	1	0.94 (0.80, 1.10)	0.427
B3GAT3	Sun_1	Wald ratio	1	1.02 (0.97, 1.08)	0.427
PC	Pietzner	Wald ratio	1	1.10 (0.87, 1.38)	0.427
AXIN1	Sun_2	Wald ratio	1	0.85 (0.56, 1.28)	0.43
METTL24	Pietzner	Wald ratio	1	0.93 (0.78, 1.11)	0.43
VEGFA	Pietzner	Wald ratio	1	0.99 (0.96, 1.02)	0.433
FCAR	Sun_2	Wald ratio	1	0.99 (0.96, 1.02)	0.434
SAMD9L	Sun_2	Wald ratio	1	0.97 (0.90, 1.04)	0.435
PCSK2	Pietzner	Wald ratio	1	1.04 (0.94, 1.15)	0.435
RABGAP1L	Sun_2	Wald ratio	1	0.90 (0.70, 1.17)	0.436
AKR1A1	Sun_1	Wald ratio	1	0.98 (0.95, 1.02)	0.436
LAG3	Sun_2	Wald ratio	1	1.05 (0.93, 1.19)	0.436
FAIM3	Ferkingstad	Wald ratio	1	0.92 (0.74, 1.14)	0.438
SNAP29	Pietzner	Wald ratio	1	0.95 (0.83, 1.09)	0.438
TMEM132B	Ferkingstad	Wald ratio	1	0.94 (0.81, 1.09)	0.439
IL1R2	Sun_2	Wald ratio	1	1.02 (0.98, 1.06)	0.439
LILRA5	Sun_1	Wald ratio	1	0.98 (0.94, 1.03)	0.44
RET	Sun_2	Wald ratio	1	1.02 (0.97, 1.08)	0.44
PDCD6	Sun_2	Wald ratio	1	0.99 (0.97, 1.01)	0.442
THBD	Folkersen	Wald ratio	1	1.03 (0.96, 1.10)	0.442
TFRC	Sun_2	Wald ratio	1	1.02 (0.98, 1.06)	0.443
LSP1	Sun_2	Wald ratio	1	0.94 (0.80, 1.10)	0.444
IL6ST	Sun_2	Wald ratio	1	1.05 (0.93, 1.19)	0.445
PPIL1	Pietzner	Wald ratio	1	0.98 (0.95, 1.02)	0.447
GMPR2	Pietzner	Wald ratio	1	1.03 (0.95, 1.12)	0.447
ERLEC1	Sun_1	Wald ratio	1	0.96 (0.86, 1.07)	0.448
CNTN3	Sun_2	Wald ratio	1	1.03 (0.96, 1.11)	0.448
THG1L	Pietzner	Wald ratio	1	0.98 (0.92, 1.04)	0.449
IL18R1	Suhre	Wald ratio	1	0.99 (0.97, 1.01)	0.449
CLEC7A	Sun_2	Wald ratio	1	1.01 (0.98, 1.03)	0.449
EFS	Pietzner	Wald ratio	1	1.10 (0.86, 1.39)	0.451
MFNG	Pietzner	Wald ratio	1	1.07 (0.89, 1.29)	0.452
ATP1B2	Sun_1	Wald ratio	1	1.03 (0.96, 1.11)	0.453
AMIGO2	Sun_2	Wald ratio	1	0.95 (0.84, 1.08)	0.454
RELT	Sun_2	Wald ratio	1	0.98 (0.91, 1.04)	0.454
PTGES2	Pietzner	Wald ratio	1	0.94 (0.80, 1.11)	0.456
SRGN	Pietzner	Wald ratio	1	0.96 (0.87, 1.06)	0.456
ZYX	Ferkingstad	Wald ratio	1	0.90 (0.68, 1.19)	0.457
GRAMD1C	Sun_1	Wald ratio	1	1.01 (0.98, 1.05)	0.457
B3GALTL	Pietzner	Wald ratio	1	1.02 (0.98, 1.06)	0.458
GGT1	Sun_2	Wald ratio	1	1.04 (0.94, 1.13)	0.458
BAIAP2	Sun_2	Wald ratio	1	0.90 (0.68, 1.19)	0.459
CPA1	Sun_2	Wald ratio	1	0.96 (0.85, 1.08)	0.459
IL5RA	Sun_2	Wald ratio	1	0.97 (0.91, 1.04)	0.459
DKK3	Sun_2	Wald ratio	1	0.98 (0.91, 1.04)	0.459
GALNT10	Sun_2	Wald ratio	1	1.02 (0.97, 1.08)	0.459
LCT	Pietzner	Wald ratio	1	0.99 (0.96, 1.02)	0.46
GPR37	Sun_2	Wald ratio	1	1.01 (0.98, 1.04)	0.46
CPE	Sun_2	Wald ratio	1	1.03 (0.95, 1.12)	0.46
VSTM2L	Sun_2	Wald ratio	1	1.07 (0.90, 1.27)	0.46
SERPINB9	Sun_2	Wald ratio	1	0.93 (0.77, 1.13)	0.463
ITGA11	Sun_2	Wald ratio	1	0.96 (0.86, 1.07)	0.465
PFKFB2	Sun_2	Wald ratio	1	0.96 (0.86, 1.07)	0.465
PLXNB2	Sun_2	Wald ratio	1	0.98 (0.94, 1.03)	0.465
ITIH3	Pietzner	Wald ratio	1	1.01 (0.98, 1.05)	0.465
TK2	Pietzner	Wald ratio	1	1.05 (0.91, 1.22)	0.465
NANS	Pietzner	Wald ratio	1	1.05 (0.91, 1.22)	0.467
LAIR2	Sun_2	Wald ratio	1	0.99 (0.95, 1.02)	0.468
PLOD2	Pietzner	Wald ratio	1	0.97 (0.90, 1.05)	0.47
AMY1B_AMY1C_AMY1A	Sun_1	Wald ratio	1	1.02 (0.96, 1.09)	0.47
PGM1	Sun_1	Wald ratio	1	1.03 (0.95, 1.13)	0.47
HDGFRP3	Ferkingstad	Wald ratio	1	0.91 (0.71, 1.17)	0.471
IGFLR1	Sun_1	Wald ratio	1	1.02 (0.97, 1.06)	0.471
VEGFC	Sun_1	Wald ratio	1	1.02 (0.97, 1.08)	0.471
KRT20	Ferkingstad	Wald ratio	1	1.14 (0.80, 1.64)	0.471
CPQ	Pietzner	Wald ratio	1	0.97 (0.88, 1.06)	0.472
SPINK1	Sun_2	Wald ratio	1	0.98 (0.93, 1.04)	0.472
AFP	Sun_2	Wald ratio	1	1.04 (0.93, 1.16)	0.472
ANGPTL2	Sun_2	Wald ratio	1	1.20 (0.73, 1.99)	0.472
ENDOU	Pietzner	Wald ratio	1	1.06 (0.91, 1.22)	0.473
AKT3	Sun_2	Wald ratio	1	0.87 (0.58, 1.28)	0.474
REXO2	Pietzner	Wald ratio	1	1.06 (0.90, 1.24)	0.474
LY6D	Sun_2	Wald ratio	1	1.02 (0.97, 1.07)	0.475
BAG3	Sun_2	Wald ratio	1	1.13 (0.81, 1.56)	0.475
ASRGL1	Pietzner	Wald ratio	1	0.98 (0.91, 1.04)	0.476
CD300C	Sun_2	Wald ratio	1	0.98 (0.94, 1.03)	0.476
SLAMF8	Sun_2	Wald ratio	1	0.99 (0.96, 1.02)	0.476
BOLA3	Pietzner	Wald ratio	1	1.04 (0.93, 1.16)	0.476
SLAMF1	Sun_2	Wald ratio	1	1.08 (0.87, 1.33)	0.476
MATN4	Ferkingstad	Wald ratio	1	1.04 (0.94, 1.14)	0.477
APCS	Sun_1	Wald ratio	1	0.98 (0.92, 1.04)	0.478
EPHA4	Pietzner	Wald ratio	1	1.06 (0.91, 1.24)	0.478
TNFRSF11A	Sun_2	Wald ratio	1	1.02 (0.97, 1.07)	0.479
LDLRAP1	Pietzner	Wald ratio	1	0.91 (0.70, 1.18)	0.48
ANTXR2	Ferkingstad	Wald ratio	1	0.96 (0.84, 1.08)	0.482
GRN	Pietzner	Wald ratio	1	0.97 (0.88, 1.06)	0.483
RBM17	Pietzner	Wald ratio	1	0.97 (0.90, 1.05)	0.483
REG3A	Sun_2	Wald ratio	1	1.04 (0.93, 1.18)	0.483
KLK1	Sun_2	Wald ratio	1	1.01 (0.98, 1.03)	0.484
PMEL	Pietzner	Wald ratio	1	1.06 (0.90, 1.24)	0.484
DGCR14	Pietzner	Wald ratio	1	0.97 (0.89, 1.06)	0.485
PRSS22	Sun_1	Wald ratio	1	0.97 (0.91, 1.05)	0.485
NFKB1	Pietzner	Wald ratio	1	1.05 (0.91, 1.22)	0.485
CR2	Sun_2	Wald ratio	1	1.05 (0.92, 1.19)	0.485
SPOCK2	Pietzner	Wald ratio	1	0.96 (0.85, 1.08)	0.486
CRTAC1	Sun_2	Wald ratio	1	1.01 (0.97, 1.06)	0.487
SERPINA5	Pietzner	Wald ratio	1	1.02 (0.96, 1.08)	0.487
SORD	Pietzner	Wald ratio	1	1.05 (0.91, 1.21)	0.487
PDGFRA	Pietzner	Wald ratio	1	1.06 (0.91, 1.23)	0.488
AMN	Sun_2	Wald ratio	1	0.99 (0.96, 1.02)	0.489
HYOU1	Sun_2	Wald ratio	1	1.04 (0.93, 1.17)	0.489
TGFA	Sun_2	Wald ratio	1	1.07 (0.88, 1.31)	0.49
EPS8L2	Sun_2	Wald ratio	1	0.97 (0.90, 1.05)	0.491
SOD1	Sun_2	Wald ratio	1	1.12 (0.81, 1.55)	0.491
PROK2	Pietzner	Wald ratio	1	1.01 (0.99, 1.03)	0.492
CEP43	Sun_2	Wald ratio	1	1.11 (0.83, 1.48)	0.492
ECHS1	Ferkingstad	Wald ratio	1	0.84 (0.51, 1.39)	0.494
KLK8	Sun_2	Wald ratio	1	1.03 (0.94, 1.13)	0.494
SULT2A1	Sun_2	Wald ratio	1	1.03 (0.95, 1.11)	0.494
CHST15	Pietzner	Wald ratio	1	1.06 (0.90, 1.23)	0.495
CA13	Suhre	Wald ratio	1	0.98 (0.92, 1.04)	0.496
DKK1	Sun_2	Wald ratio	1	0.93 (0.75, 1.15)	0.497
GALP	Sun_1	Wald ratio	1	0.95 (0.83, 1.09)	0.497
PLA2G2A	Sun_1	Wald ratio	1	1.01 (0.98, 1.04)	0.497
NT5C	Pietzner	Wald ratio	1	1.02 (0.97, 1.07)	0.497
SERPINA9	Sun_2	Wald ratio	1	1.02 (0.97, 1.07)	0.497
LRRN1	Sun_1	Wald ratio	1	0.97 (0.89, 1.06)	0.499
IL12A_IL12B	Sun_2	Wald ratio	1	1.01 (0.97, 1.06)	0.499
IL12B	Sun_2	Wald ratio	1	1.01 (0.97, 1.06)	0.499
IL12B_IL23A	Pietzner	Wald ratio	1	1.02 (0.96, 1.08)	0.499
GCLM	Pietzner	Wald ratio	1	1.07 (0.88, 1.31)	0.499
MANSC4	Pietzner	Wald ratio	1	1.01 (0.98, 1.05)	0.5
ICAM3	Sun_2	Wald ratio	1	1.03 (0.95, 1.10)	0.5
GNLY	Pietzner	Wald ratio	1	1.01 (0.98, 1.04)	0.501
CA4	Sun_2	Wald ratio	1	0.98 (0.92, 1.04)	0.502
IL1RL1	Sun_1	Wald ratio	1	1.01 (0.98, 1.03)	0.502
NTN1	Pietzner	Wald ratio	1	0.98 (0.92, 1.04)	0.503
KLRB1	Pietzner	Wald ratio	1	1.02 (0.96, 1.09)	0.503
CCN4	Sun_2	Wald ratio	1	1.02 (0.97, 1.07)	0.506
ALCAM	Sun_2	Wald ratio	1	0.93 (0.74, 1.16)	0.508
PLXNC1	Ferkingstad	Wald ratio	1	0.98 (0.91, 1.05)	0.508
PON1	Yao	Inverse variance weighted	2	1.01 (0.98, 1.03)	0.508
CNRIP1	Ferkingstad	Wald ratio	1	1.02 (0.97, 1.06)	0.509
COCH	Pietzner	Wald ratio	1	1.02 (0.96, 1.09)	0.513
SEZ6L2	Sun_2	Wald ratio	1	0.95 (0.81, 1.11)	0.515
IL34	Sun_2	Wald ratio	1	1.01 (0.98, 1.05)	0.515
ADIPOQ	Ferkingstad	Wald ratio	1	1.04 (0.93, 1.15)	0.516
MX1	Pietzner	Wald ratio	1	1.02 (0.97, 1.06)	0.517
LCN1	Pietzner	Wald ratio	1	1.05 (0.91, 1.20)	0.518
CLIC5	Pietzner	Wald ratio	1	0.96 (0.85, 1.08)	0.519
MAX	Pietzner	Wald ratio	1	0.97 (0.88, 1.07)	0.519
CASP3	Suhre	Wald ratio	1	0.97 (0.90, 1.05)	0.519
HSPG2	Pietzner	Wald ratio	1	0.98 (0.90, 1.05)	0.519
BPI	Sun_1	Wald ratio	1	0.99 (0.94, 1.03)	0.519
CECR1	Pietzner	Wald ratio	1	0.99 (0.96, 1.02)	0.519
ADA2	Sun_1	Wald ratio	1	0.99 (0.97, 1.02)	0.519
LGALS2	Sun_1	Wald ratio	1	0.97 (0.90, 1.05)	0.52
CMBL	Pietzner	Wald ratio	1	1.04 (0.92, 1.18)	0.52
GAS1	Ferkingstad	Wald ratio	1	0.92 (0.72, 1.18)	0.521
IL22RA2	Pietzner	Wald ratio	1	0.94 (0.79, 1.13)	0.521
VSIR	Pietzner	Inverse variance weighted	2	1.01 (0.98, 1.03)	0.521
PADI2	Sun_2	Wald ratio	1	0.94 (0.79, 1.12)	0.523
CTSL	Sun_2	Wald ratio	1	0.96 (0.84, 1.09)	0.523
FBLN5	Pietzner	Wald ratio	1	0.94 (0.76, 1.15)	0.524
UGT1A6	Pietzner	Wald ratio	1	0.97 (0.89, 1.06)	0.524
NAGPA	Ferkingstad	Wald ratio	1	0.98 (0.93, 1.04)	0.525
STK4	Sun_2	Wald ratio	1	0.88 (0.59, 1.31)	0.526
SLAMF7	Pietzner	Wald ratio	1	0.99 (0.96, 1.02)	0.526
RWDD1	Sun_2	Wald ratio	1	0.94 (0.76, 1.15)	0.528
PIP	Ferkingstad	Wald ratio	1	1.02 (0.95, 1.10)	0.528
HMBS	Sun_2	Wald ratio	1	0.93 (0.73, 1.18)	0.529
CCL16	Sun_1	Wald ratio	1	0.99 (0.97, 1.02)	0.529
HPSE	Pietzner	Wald ratio	1	1.05 (0.90, 1.22)	0.529
PPID	Suhre	Wald ratio	1	0.99 (0.94, 1.03)	0.53
SMOC2	Sun_2	Wald ratio	1	1.02 (0.96, 1.08)	0.53
FUCA1	Sun_2	Wald ratio	1	0.98 (0.92, 1.04)	0.531
CD109	Suhre	Wald ratio	1	1.01 (0.98, 1.05)	0.531
FABP1	Sun_2	Wald ratio	1	0.97 (0.88, 1.07)	0.532
IGLL1	Ferkingstad	Wald ratio	1	1.02 (0.95, 1.10)	0.532
RNASE2	Pietzner	Wald ratio	1	1.02 (0.95, 1.10)	0.532
MTMR6	Pietzner	Wald ratio	1	0.95 (0.79, 1.13)	0.533
MGAT4C	Pietzner	Wald ratio	1	0.95 (0.80, 1.12)	0.533
S100A4	Sun_1	Wald ratio	1	0.97 (0.87, 1.08)	0.533
SSC4D	Sun_2	Wald ratio	1	0.98 (0.91, 1.05)	0.533
IL2RA	Sun_2	Wald ratio	1	0.99 (0.95, 1.03)	0.533
ANGPTL3	Pietzner	Wald ratio	1	1.02 (0.95, 1.10)	0.534
DPP6	Sun_2	Wald ratio	1	1.03 (0.94, 1.12)	0.534
ADH6	Pietzner	Wald ratio	1	0.96 (0.83, 1.10)	0.535
ADH5	Pietzner	Wald ratio	1	0.97 (0.87, 1.07)	0.535
BPIFB1	Sun_2	Wald ratio	1	1.02 (0.97, 1.07)	0.535
CCN1	Sun_2	Wald ratio	1	0.94 (0.78, 1.13)	0.536
TNFSF13	Sun_2	Wald ratio	1	1.02 (0.95, 1.10)	0.536
TPMT	Sun_2	Wald ratio	1	0.98 (0.94, 1.03)	0.537
LYAR	Sun_2	Wald ratio	1	1.16 (0.73, 1.84)	0.538
PIANP	Sun_1	Wald ratio	1	0.95 (0.80, 1.13)	0.539
PF4	Pietzner	Wald ratio	1	1.06 (0.88, 1.27)	0.539
UBE2F	Pietzner	Wald ratio	1	0.94 (0.78, 1.14)	0.54
GAA	Pietzner	Wald ratio	1	0.99 (0.95, 1.03)	0.54
MANSC1	Pietzner	Wald ratio	1	1.02 (0.96, 1.09)	0.541
PRTFDC1	Sun_2	Wald ratio	1	1.04 (0.92, 1.18)	0.541
FCN1	Sun_1	Wald ratio	1	0.99 (0.95, 1.03)	0.542
THOP1	Sun_2	Wald ratio	1	1.03 (0.94, 1.11)	0.542
IL10RB	Sun_2	Wald ratio	1	1.01 (0.97, 1.05)	0.543
NAGK	Sun_1	Wald ratio	1	0.98 (0.92, 1.05)	0.544
RBP4	Pietzner	Wald ratio	1	1.05 (0.89, 1.24)	0.544
GSTA3	Sun_2	Wald ratio	1	0.98 (0.92, 1.05)	0.545
CXCL16	Pietzner	Wald ratio	1	0.96 (0.86, 1.08)	0.546
PAMR1	Sun_2	Wald ratio	1	1.02 (0.96, 1.09)	0.546
ANXA5	Pietzner	Wald ratio	1	1.04 (0.92, 1.16)	0.546
TNFSF8	Pietzner	Wald ratio	1	0.97 (0.89, 1.07)	0.547
PSMB4	Ferkingstad	Wald ratio	1	1.01 (0.97, 1.05)	0.547
NPPB	Sun_1	Wald ratio	1	1.02 (0.95, 1.10)	0.547
NTproBNP	Sun_2	Wald ratio	1	1.03 (0.95, 1.11)	0.547
AK1	Ferkingstad	Wald ratio	1	0.87 (0.55, 1.38)	0.548
ALPP	Sun_2	Wald ratio	1	0.98 (0.94, 1.04)	0.548
CD40	Folkersen	Wald ratio	1	0.99 (0.94, 1.03)	0.548
SEMA5A	Pietzner	Wald ratio	1	0.99 (0.97, 1.02)	0.549
MAPK12	Pietzner	Wald ratio	1	0.98 (0.93, 1.04)	0.55
SESTD1	Sun_2	Wald ratio	1	0.94 (0.76, 1.16)	0.551
FAS	Pietzner	Inverse variance weighted	2	1.02 (0.96, 1.08)	0.555
FABP6	Sun_2	Wald ratio	1	1.06 (0.87, 1.29)	0.555
NUDT2	Pietzner	Wald ratio	1	0.98 (0.92, 1.04)	0.556
GPC5	Suhre	Inverse variance weighted	2	0.99 (0.94, 1.03)	0.556
SELL	Pietzner	Wald ratio	1	1.01 (0.97, 1.05)	0.557
CACNA2D3	Pietzner	Wald ratio	1	1.03 (0.93, 1.15)	0.557
GPA33	Sun_2	Wald ratio	1	0.96 (0.83, 1.11)	0.558
SERPINF2	Pietzner	Wald ratio	1	1.02 (0.94, 1.11)	0.56
CELA3A	Sun_2	Wald ratio	1	1.03 (0.93, 1.15)	0.56
LGALS1	Sun_2	Wald ratio	1	0.98 (0.90, 1.06)	0.561
TGFBI	Sun_2	Wald ratio	1	0.99 (0.95, 1.03)	0.562
RNASET2	Sun_2	Wald ratio	1	0.99 (0.94, 1.04)	0.563
HPCAL1	Ferkingstad	Wald ratio	1	0.89 (0.59, 1.34)	0.564
CLEC3B	Pietzner	Wald ratio	1	1.03 (0.94, 1.12)	0.564
PCDH1	Sun_2	Wald ratio	1	0.92 (0.70, 1.21)	0.565
ANGPT2	Sun_2	Wald ratio	1	0.96 (0.83, 1.11)	0.566
FKBP5	Sun_2	Wald ratio	1	0.97 (0.87, 1.08)	0.566
IMPA1	Sun_2	Wald ratio	1	1.03 (0.93, 1.14)	0.567
AP1G2	Pietzner	Wald ratio	1	1.03 (0.93, 1.14)	0.568
OAS1	Sun_1	Wald ratio	1	0.98 (0.90, 1.06)	0.569
HPGDS	Sun_2	Wald ratio	1	0.99 (0.95, 1.03)	0.57
TREML2	Pietzner	Wald ratio	1	1.01 (0.98, 1.04)	0.571
FAM172A	Pietzner	Wald ratio	1	0.95 (0.78, 1.15)	0.572
CPN2	Pietzner	Wald ratio	1	1.01 (0.98, 1.04)	0.572
TLR4_LY96	Suhre	Wald ratio	1	0.99 (0.96, 1.02)	0.575
CRLF1	Ferkingstad	Wald ratio	1	1.03 (0.93, 1.14)	0.575
SHMT1	Pietzner	Wald ratio	1	1.01 (0.98, 1.03)	0.576
UPP1	Pietzner	Wald ratio	1	1.04 (0.91, 1.18)	0.576
ASF1A	Pietzner	Wald ratio	1	0.97 (0.88, 1.07)	0.577
CD7	Pietzner	Wald ratio	1	0.98 (0.90, 1.06)	0.577
DNPH1	Sun_2	Wald ratio	1	0.98 (0.91, 1.06)	0.577
CHGB	Sun_2	Wald ratio	1	1.01 (0.98, 1.04)	0.577
CCL20	Sun_2	Wald ratio	1	1.07 (0.85, 1.34)	0.58
ASAH2	Sun_1	Wald ratio	1	0.99 (0.95, 1.03)	0.581
DPP4	Sun_2	Wald ratio	1	0.97 (0.89, 1.07)	0.582
DNAJC30	Sun_1	Wald ratio	1	0.98 (0.90, 1.06)	0.582
AMY2B	Sun_2	Wald ratio	1	1.02 (0.96, 1.07)	0.583
IL1RL2	Sun_2	Wald ratio	1	0.99 (0.94, 1.03)	0.584
GFRAL	Pietzner	Wald ratio	1	1.02 (0.94, 1.11)	0.584
CTSO	Sun_2	Wald ratio	1	1.04 (0.91, 1.17)	0.584
NHEJ1	Pietzner	Wald ratio	1	0.97 (0.86, 1.09)	0.585
SNX8	Pietzner	Wald ratio	1	1.03 (0.94, 1.12)	0.586
ADH1A	Pietzner	Wald ratio	1	1.04 (0.91, 1.17)	0.586
IGLON5	Ferkingstad	Wald ratio	1	0.92 (0.69, 1.24)	0.587
GPNMB	Pietzner	Inverse variance weighted	2	0.99 (0.94, 1.04)	0.587
FLRT2	Sun_2	Wald ratio	1	1.01 (0.97, 1.05)	0.588
SPINT1	Ferkingstad	Wald ratio	1	1.04 (0.91, 1.18)	0.588
PECR	Pietzner	Wald ratio	1	1.01 (0.96, 1.07)	0.59
B4GALT1	Pietzner	Wald ratio	1	1.02 (0.95, 1.09)	0.59
AGAP2	Pietzner	Wald ratio	1	1.05 (0.87, 1.28)	0.59
OLFML3	Ferkingstad	Wald ratio	1	0.94 (0.74, 1.19)	0.591
KLK4	Sun_2	Wald ratio	1	0.99 (0.93, 1.04)	0.593
MITD1	Sun_2	Wald ratio	1	1.08 (0.80, 1.46)	0.593
FAM20A	Sun_1	Wald ratio	1	0.98 (0.89, 1.07)	0.594
EGLN1	Pietzner	Wald ratio	1	0.96 (0.82, 1.12)	0.595
SERPINE2	Pietzner	Wald ratio	1	0.99 (0.96, 1.02)	0.596
EPB41	Pietzner	Wald ratio	1	0.95 (0.79, 1.15)	0.597
CTSV	Sun_2	Wald ratio	1	0.97 (0.88, 1.07)	0.598
PLAUR	Ferkingstad	Wald ratio	1	0.97 (0.86, 1.09)	0.6
PRSS3	Pietzner	Wald ratio	1	1.01 (0.97, 1.05)	0.6
CREG1	Ferkingstad	Wald ratio	1	1.03 (0.91, 1.18)	0.6
CCDC80	Pietzner	Wald ratio	1	0.95 (0.80, 1.14)	0.601
ACP6	Sun_2	Wald ratio	1	1.01 (0.98, 1.03)	0.601
TLR3	Sun_2	Wald ratio	1	1.01 (0.99, 1.02)	0.601
DUSP28	Pietzner	Wald ratio	1	1.03 (0.93, 1.13)	0.601
BOC	Ferkingstad	Wald ratio	1	1.02 (0.94, 1.12)	0.602
FOLR1	Sun_2	Wald ratio	1	0.94 (0.74, 1.19)	0.603
CLEC6A	Sun_2	Wald ratio	1	1.01 (0.97, 1.05)	0.603
GSTA1	Pietzner	Wald ratio	1	1.01 (0.97, 1.06)	0.603
GLB1	Sun_2	Wald ratio	1	1.02 (0.94, 1.12)	0.603
DNAJB11	Pietzner	Wald ratio	1	1.04 (0.90, 1.19)	0.603
MIA	Sun_1	Wald ratio	1	1.01 (0.98, 1.03)	0.604
DEFB1	Pietzner	Wald ratio	1	1.01 (0.97, 1.06)	0.605
NPL	Pietzner	Wald ratio	1	0.97 (0.87, 1.09)	0.606
LAMP3	Sun_2	Wald ratio	1	0.98 (0.89, 1.07)	0.606
RNASE3	Pietzner	Wald ratio	1	0.98 (0.92, 1.05)	0.607
DNAJB6	Pietzner	Wald ratio	1	1.03 (0.92, 1.16)	0.608
IGFBPL1	Sun_2	Wald ratio	1	1.01 (0.96, 1.07)	0.609
MPO	Pietzner	Wald ratio	1	1.03 (0.92, 1.15)	0.61
PRDX6	Sun_2	Wald ratio	1	0.96 (0.83, 1.12)	0.611
UCMA	Sun_1	Wald ratio	1	1.02 (0.95, 1.08)	0.611
A2ML1	Pietzner	Wald ratio	1	0.98 (0.90, 1.07)	0.612
CRABP2	Pietzner	Wald ratio	1	0.98 (0.92, 1.05)	0.612
PDCD5	Sun_1	Wald ratio	1	0.98 (0.92, 1.05)	0.612
CTSB	Pietzner	Wald ratio	1	0.99 (0.95, 1.03)	0.613
FCRL3	Sun_2	Wald ratio	1	0.99 (0.97, 1.02)	0.613
COL6A1	Pietzner	Wald ratio	1	1.00 (0.98, 1.01)	0.613
ZFAND1	Pietzner	Wald ratio	1	0.98 (0.89, 1.07)	0.615
IGF2R	Sun_1	Wald ratio	1	0.99 (0.96, 1.03)	0.615
ADM	Yao	Wald ratio	1	0.97 (0.85, 1.10)	0.616
IFNLR1	Sun_2	Wald ratio	1	0.97 (0.88, 1.08)	0.616
AKR1C4	Ferkingstad	Wald ratio	1	0.99 (0.94, 1.03)	0.616
GP2	Sun_2	Wald ratio	1	1.02 (0.94, 1.12)	0.616
TPM4	Ferkingstad	Wald ratio	1	1.11 (0.74, 1.68)	0.616
GATM	Pietzner	Wald ratio	1	1.01 (0.96, 1.06)	0.617
ROBO1	Sun_2	Wald ratio	1	1.03 (0.92, 1.14)	0.618
GPC1	Sun_2	Wald ratio	1	1.02 (0.95, 1.10)	0.62
PDCD6IP	Pietzner	Wald ratio	1	0.96 (0.82, 1.13)	0.621
APBB1IP	Sun_2	Wald ratio	1	0.98 (0.88, 1.08)	0.621
ECH1	Pietzner	Wald ratio	1	1.01 (0.96, 1.07)	0.621
CXCL1	Suhre	Wald ratio	1	1.01 (0.98, 1.03)	0.621
NIT2	Pietzner	Wald ratio	1	0.96 (0.82, 1.12)	0.622
MANBA	Sun_1	Wald ratio	1	0.99 (0.95, 1.03)	0.622
SETMAR	Sun_2	Wald ratio	1	0.98 (0.89, 1.08)	0.625
PTGFRN	Sun_1	Wald ratio	1	0.99 (0.97, 1.02)	0.627
ACADVL	Ferkingstad	Wald ratio	1	1.11 (0.72, 1.72)	0.627
CCN2	Sun_2	Wald ratio	1	1.02 (0.95, 1.09)	0.628
OLFM3	Pietzner	Wald ratio	1	1.03 (0.90, 1.19)	0.628
SPINK6	Pietzner	Wald ratio	1	1.01 (0.98, 1.04)	0.629
DARS	Pietzner	Wald ratio	1	0.96 (0.82, 1.12)	0.63
TMEM132A	Pietzner	Wald ratio	1	1.01 (0.97, 1.05)	0.631
PLXDC2	Pietzner	Wald ratio	1	0.96 (0.80, 1.14)	0.632
FGA_FGB_FGG	Pietzner	Wald ratio	1	0.97 (0.84, 1.11)	0.632
FRZB	Suhre	Wald ratio	1	0.99 (0.94, 1.04)	0.633
FABP4	Folkersen	Wald ratio	1	1.07 (0.82, 1.39)	0.633
HGF	Sun_2	Wald ratio	1	1.06 (0.83, 1.36)	0.634
MME	Sun_2	Wald ratio	1	1.10 (0.75, 1.60)	0.634
IL32	Sun_2	Wald ratio	1	0.97 (0.86, 1.09)	0.637
PGP	Pietzner	Wald ratio	1	1.02 (0.94, 1.11)	0.637
MTIF3	Pietzner	Wald ratio	1	1.04 (0.88, 1.24)	0.637
ATP5IF1	Sun_2	Wald ratio	1	0.95 (0.78, 1.16)	0.638
TGM2	Pietzner	Wald ratio	1	1.03 (0.92, 1.14)	0.639
NAAA	Pietzner	Wald ratio	1	0.99 (0.96, 1.03)	0.641
PSRC1	Sun_2	Wald ratio	1	0.96 (0.81, 1.14)	0.644
GDF15	Yao	Wald ratio	1	0.99 (0.93, 1.05)	0.645
CLEC12A	Sun_1	Wald ratio	1	1.00 (0.98, 1.01)	0.645
SVEP1	Sun_1	Wald ratio	1	1.02 (0.95, 1.08)	0.645
LMNB1	Sun_1	Wald ratio	1	0.97 (0.87, 1.09)	0.646
TPST1	Sun_1	Wald ratio	1	0.98 (0.89, 1.08)	0.646
GLCE	Pietzner	Wald ratio	1	1.01 (0.98, 1.04)	0.646
INHBB	Ferkingstad	Wald ratio	1	1.02 (0.95, 1.08)	0.648
MAVS	Sun_2	Wald ratio	1	1.06 (0.81, 1.40)	0.648
EVA1C	Sun_1	Wald ratio	1	1.03 (0.91, 1.16)	0.649
ITGA2	Pietzner	Wald ratio	1	1.04 (0.89, 1.20)	0.649
PLXNA4	Sun_2	Wald ratio	1	1.06 (0.83, 1.35)	0.649
AKR1C1	Sun_1	Wald ratio	1	1.02 (0.94, 1.10)	0.65
NQO1	Pietzner	Wald ratio	1	0.99 (0.97, 1.02)	0.651
CABLES2	Pietzner	Wald ratio	1	1.06 (0.82, 1.36)	0.651
CD4	Sun_2	Wald ratio	1	0.98 (0.92, 1.06)	0.652
MYOC	Pietzner	Wald ratio	1	0.99 (0.94, 1.04)	0.653
ATOX1	Pietzner	Wald ratio	1	1.05 (0.86, 1.28)	0.653
PPCDC	Sun_2	Wald ratio	1	0.99 (0.95, 1.04)	0.655
NPW	Ferkingstad	Wald ratio	1	1.01 (0.95, 1.08)	0.656
ANXA4	Pietzner	Wald ratio	1	1.02 (0.95, 1.09)	0.656
UST	Pietzner	Wald ratio	1	1.02 (0.95, 1.09)	0.656
MYDGF	Pietzner	Wald ratio	1	0.97 (0.85, 1.11)	0.66
ROR2	Pietzner	Wald ratio	1	0.97 (0.85, 1.11)	0.66
SERPINF1	Sun_1	Wald ratio	1	0.99 (0.94, 1.04)	0.66
KIT	Sun_2	Wald ratio	1	1.08 (0.77, 1.52)	0.66
PRSS2	Pietzner	Wald ratio	1	1.02 (0.93, 1.13)	0.662
CXADR	Sun_2	Wald ratio	1	1.04 (0.87, 1.24)	0.662
SMPD1	Sun_2	Wald ratio	1	1.01 (0.95, 1.08)	0.663
F11R	Sun_2	Wald ratio	1	1.08 (0.77, 1.51)	0.663
HAPLN4	Pietzner	Wald ratio	1	1.04 (0.87, 1.25)	0.665
CFD	Pietzner	Wald ratio	1	1.05 (0.84, 1.33)	0.665
MMP19	Pietzner	Wald ratio	1	0.96 (0.81, 1.15)	0.666
PEBP1	Ferkingstad	Wald ratio	1	1.01 (0.96, 1.07)	0.666
NEGR1	Pietzner	Wald ratio	1	1.02 (0.92, 1.15)	0.666
TFF2	Sun_2	Wald ratio	1	1.04 (0.87, 1.25)	0.666
TNFAIP3	Pietzner	Wald ratio	1	1.02 (0.94, 1.11)	0.667
THBS4	Sun_2	Wald ratio	1	0.98 (0.90, 1.07)	0.668
PON2	Sun_2	Wald ratio	1	0.99 (0.97, 1.02)	0.668
LILRA6	Sun_1	Wald ratio	1	0.99 (0.96, 1.03)	0.669
TAFA5	Sun_2	Wald ratio	1	1.03 (0.90, 1.17)	0.67
GLRX3	Pietzner	Wald ratio	1	0.96 (0.80, 1.15)	0.671
MARCO	Sun_2	Wald ratio	1	0.99 (0.92, 1.06)	0.671
CD274	Sun_2	Wald ratio	1	0.99 (0.92, 1.05)	0.673
HNMT	Sun_2	Wald ratio	1	0.99 (0.96, 1.03)	0.673
ESD	Suhre	Wald ratio	1	1.01 (0.98, 1.03)	0.673
ARPC1B	Pietzner	Wald ratio	1	1.04 (0.86, 1.26)	0.674
SEMA4D	Pietzner	Wald ratio	1	0.99 (0.97, 1.02)	0.675
LY75	Sun_2	Wald ratio	1	1.00 (0.97, 1.02)	0.675
TGM3	Ferkingstad	Wald ratio	1	1.01 (0.95, 1.09)	0.675
DSG2	Sun_2	Wald ratio	1	1.02 (0.93, 1.12)	0.675
DAPP1	Pietzner	Wald ratio	1	1.04 (0.85, 1.28)	0.675
CD46	Ferkingstad	Wald ratio	1	0.98 (0.90, 1.07)	0.676
CST7	Sun_2	Wald ratio	1	1.01 (0.98, 1.04)	0.676
EREG	Sun_2	Wald ratio	1	0.92 (0.61, 1.38)	0.677
LIPN	Sun_1	Wald ratio	1	1.01 (0.98, 1.03)	0.677
NT5E	Sun_2	Wald ratio	1	1.01 (0.97, 1.05)	0.679
NME4	Pietzner	Wald ratio	1	0.99 (0.92, 1.06)	0.68
PAPPA	Folkersen	Wald ratio	1	0.94 (0.68, 1.28)	0.682
IQGAP2	Sun_2	Wald ratio	1	0.97 (0.85, 1.12)	0.682
SDF2L1	Pietzner	Wald ratio	1	0.98 (0.88, 1.09)	0.682
SPINK5	Sun_2	Wald ratio	1	1.01 (0.96, 1.06)	0.682
BET1L	Pietzner	Wald ratio	1	1.01 (0.96, 1.07)	0.682
SIRT3	Pietzner	Wald ratio	1	1.03 (0.90, 1.18)	0.682
SYT11	Pietzner	Wald ratio	1	0.96 (0.81, 1.14)	0.683
CD5L	Pietzner	Wald ratio	1	1.01 (0.96, 1.07)	0.683
RAP1GDS1	Pietzner	Wald ratio	1	0.96 (0.81, 1.15)	0.684
PF4V1	Pietzner	Wald ratio	1	0.99 (0.97, 1.02)	0.684
ADGRG1	Sun_2	Wald ratio	1	0.94 (0.68, 1.29)	0.685
NECTIN2	Sun_2	Wald ratio	1	0.97 (0.85, 1.11)	0.685
IVD	Pietzner	Wald ratio	1	0.98 (0.88, 1.09)	0.685
SERPINB8	Sun_2	Wald ratio	1	0.99 (0.96, 1.03)	0.685
KIAA2013	Pietzner	Wald ratio	1	1.03 (0.88, 1.20)	0.685
WIF1	Sun_2	Wald ratio	1	0.98 (0.88, 1.09)	0.686
C1QTNF5	Sun_1	Wald ratio	1	0.98 (0.88, 1.09)	0.688
FETUB	Sun_2	Wald ratio	1	0.99 (0.93, 1.05)	0.688
EMR2	Suhre	Wald ratio	1	1.02 (0.93, 1.11)	0.689
CASP8	Folkersen	Wald ratio	1	1.04 (0.87, 1.23)	0.69
TAGLN	Pietzner	Wald ratio	1	0.96 (0.80, 1.16)	0.691
SIRPG	Pietzner	Wald ratio	1	1.01 (0.95, 1.08)	0.691
RAB31	Pietzner	Wald ratio	1	1.01 (0.95, 1.09)	0.691
FCGR2A	Sun_1	Wald ratio	1	1.00 (0.99, 1.02)	0.692
PDLIM4	Pietzner	Wald ratio	1	1.01 (0.94, 1.09)	0.692
PLXNA1	Ferkingstad	Wald ratio	1	1.02 (0.93, 1.11)	0.692
ALDOB	Pietzner	Wald ratio	1	1.02 (0.92, 1.13)	0.693
RBP2	Sun_2	Wald ratio	1	1.06 (0.78, 1.44)	0.693
PREP	Ferkingstad	Wald ratio	1	0.97 (0.85, 1.11)	0.694
GHR	Ferkingstad	Wald ratio	1	0.98 (0.88, 1.09)	0.694
MTHFD2	Pietzner	Wald ratio	1	0.97 (0.83, 1.13)	0.695
ERO1B	Sun_1	Wald ratio	1	0.99 (0.94, 1.04)	0.696
SKAP1	Sun_2	Wald ratio	1	0.92 (0.61, 1.39)	0.698
STAMBPL1	Pietzner	Wald ratio	1	0.98 (0.91, 1.07)	0.698
TBC1D23	Sun_2	Wald ratio	1	0.97 (0.85, 1.11)	0.699
FGG	Ferkingstad	Wald ratio	1	0.97 (0.84, 1.12)	0.7
SCARF1	Suhre	Wald ratio	1	1.01 (0.97, 1.05)	0.7
IGSF8	Sun_2	Wald ratio	1	1.03 (0.89, 1.20)	0.7
MGAT2	Pietzner	Wald ratio	1	1.02 (0.93, 1.12)	0.701
C2CD2L	Sun_2	Wald ratio	1	1.08 (0.74, 1.56)	0.701
SOST	Sun_2	Wald ratio	1	0.93 (0.66, 1.32)	0.702
MAPRE2	Ferkingstad	Wald ratio	1	0.97 (0.85, 1.12)	0.702
CTSF	Pietzner	Wald ratio	1	0.98 (0.89, 1.08)	0.702
WASF1	Sun_2	Wald ratio	1	1.01 (0.94, 1.09)	0.702
CPM	Sun_2	Wald ratio	1	1.03 (0.89, 1.18)	0.702
CCL17	Pietzner	Wald ratio	1	0.98 (0.91, 1.07)	0.703
STIM1	Pietzner	Wald ratio	1	1.03 (0.87, 1.22)	0.703
GFRA1	Sun_2	Wald ratio	1	1.02 (0.93, 1.11)	0.704
SERPING1	Suhre	Wald ratio	1	1.00 (0.97, 1.02)	0.706
TPST2	Pietzner	Wald ratio	1	1.02 (0.94, 1.10)	0.706
SERPINB5	Pietzner	Wald ratio	1	0.98 (0.88, 1.09)	0.707
VSTM1	Sun_2	Wald ratio	1	0.99 (0.96, 1.03)	0.708
MYZAP	Pietzner	Wald ratio	1	0.98 (0.90, 1.08)	0.709
SPARCL1	Sun_2	Wald ratio	1	0.99 (0.97, 1.02)	0.709
TBC1D17	Sun_2	Wald ratio	1	0.99 (0.94, 1.04)	0.71
WFIKKN2	Sun_2	Wald ratio	1	0.99 (0.96, 1.03)	0.71
TMPRSS5	Sun_2	Wald ratio	1	1.01 (0.98, 1.03)	0.711
PNLIPRP1	Pietzner	Wald ratio	1	1.03 (0.88, 1.20)	0.711
MATN3	Sun_2	Wald ratio	1	1.01 (0.97, 1.05)	0.712
C3	Pietzner	Inverse variance weighted	2	0.98 (0.87, 1.10)	0.717
PRDX3	Pietzner	Wald ratio	1	1.04 (0.85, 1.27)	0.717
ISLR2	Sun_2	Wald ratio	1	0.98 (0.88, 1.10)	0.719
TDRKH	Sun_2	Wald ratio	1	0.99 (0.93, 1.05)	0.719
PSAPL1	Pietzner	Wald ratio	1	1.01 (0.96, 1.07)	0.719
CD55	Suhre	Wald ratio	1	1.01 (0.97, 1.05)	0.719
IL23R	Suhre	Wald ratio	1	1.01 (0.95, 1.08)	0.72
RCL	Ferkingstad	Wald ratio	1	0.96 (0.78, 1.19)	0.721
RTN4IP1	Pietzner	Wald ratio	1	0.98 (0.86, 1.11)	0.721
LRRC15	Sun_1	Wald ratio	1	1.01 (0.95, 1.07)	0.721
ITGA6	Sun_2	Wald ratio	1	0.98 (0.89, 1.08)	0.722
CLEC1A	Sun_2	Wald ratio	1	0.99 (0.92, 1.06)	0.722
PSME2	Sun_2	Wald ratio	1	1.04 (0.83, 1.31)	0.722
B4GALT2	Pietzner	Wald ratio	1	0.99 (0.93, 1.05)	0.723
MMP7	Suhre	Wald ratio	1	1.01 (0.94, 1.09)	0.723
ITGB7	Sun_2	Wald ratio	1	0.96 (0.79, 1.18)	0.724
FCGR2A_FCGR2B	Suhre	Wald ratio	1	1.00 (0.97, 1.02)	0.724
SPINT2	Sun_1	Wald ratio	1	1.00 (0.97, 1.02)	0.725
CCL2	Sun_2	Wald ratio	1	0.94 (0.67, 1.32)	0.729
EDAR	Sun_2	Wald ratio	1	0.99 (0.93, 1.05)	0.729
EPHB4	Sun_2	Wald ratio	1	1.03 (0.89, 1.19)	0.729
IFNL1	Sun_2	Wald ratio	1	0.94 (0.64, 1.37)	0.73
GRHPR	Pietzner	Wald ratio	1	0.99 (0.94, 1.04)	0.731
CCL4	Folkersen	Wald ratio	1	1.01 (0.95, 1.08)	0.732
ITIH2	Pietzner	Wald ratio	1	1.01 (0.97, 1.04)	0.732
NEO1	Sun_1	Wald ratio	1	1.02 (0.91, 1.15)	0.732
CCL4L2_CCL4L1	Pietzner	Wald ratio	1	1.02 (0.93, 1.12)	0.732
ITGB5	Sun_2	Wald ratio	1	1.04 (0.83, 1.30)	0.732
PKP2	Pietzner	Wald ratio	1	0.97 (0.80, 1.17)	0.733
IGF1R	Sun_2	Wald ratio	1	1.03 (0.86, 1.25)	0.733
PPIE	Suhre	Wald ratio	1	0.99 (0.95, 1.04)	0.734
TDGF1	Sun_1	Wald ratio	1	1.00 (0.98, 1.01)	0.735
PROK1	Sun_2	Wald ratio	1	1.01 (0.95, 1.07)	0.737
MFGE8	Sun_2	Wald ratio	1	1.01 (0.95, 1.08)	0.739
INPP5B	Pietzner	Wald ratio	1	1.01 (0.94, 1.09)	0.74
KDR	Sun_1	Wald ratio	1	1.02 (0.93, 1.11)	0.741
PLA2R1	Sun_1	Wald ratio	1	1.00 (0.98, 1.03)	0.743
HDHD2	Sun_1	Wald ratio	1	1.01 (0.95, 1.08)	0.743
PVRL4	Ferkingstad	Wald ratio	1	1.08 (0.68, 1.70)	0.743
NMRK1	Pietzner	Wald ratio	1	1.01 (0.95, 1.08)	0.744
AKR1B1	Sun_1	Wald ratio	1	0.97 (0.82, 1.15)	0.745
ENTPD6	Sun_2	Wald ratio	1	1.01 (0.97, 1.04)	0.746
OMG	Sun_2	Wald ratio	1	0.96 (0.74, 1.24)	0.747
MGLL	Sun_2	Wald ratio	1	1.06 (0.75, 1.49)	0.749
TESC	Pietzner	Wald ratio	1	1.00 (0.97, 1.04)	0.751
KIAA1467	Ferkingstad	Wald ratio	1	0.98 (0.87, 1.11)	0.752
LEPR	Suhre	Wald ratio	1	1.00 (0.98, 1.02)	0.752
PIK3R1_PIK3CA	Pietzner	Wald ratio	1	0.98 (0.89, 1.08)	0.753
ADAMTS13	Ferkingstad	Wald ratio	1	0.99 (0.95, 1.04)	0.753
NCS1	Sun_2	Wald ratio	1	0.96 (0.77, 1.21)	0.754
SCLY	Sun_2	Wald ratio	1	1.02 (0.90, 1.15)	0.754
ARHGEF25	Pietzner	Wald ratio	1	0.98 (0.86, 1.11)	0.755
TBCC	Sun_2	Wald ratio	1	1.03 (0.87, 1.22)	0.755
AOC1	Pietzner	Wald ratio	1	1.00 (0.97, 1.02)	0.757
HS6ST1	Sun_2	Wald ratio	1	1.02 (0.92, 1.12)	0.758
CRIP2	Sun_2	Wald ratio	1	0.97 (0.80, 1.18)	0.759
CKMT2	Pietzner	Wald ratio	1	0.98 (0.87, 1.11)	0.759
SAA2	Pietzner	Wald ratio	1	0.99 (0.94, 1.05)	0.759
CA1	Ferkingstad	Wald ratio	1	1.02 (0.91, 1.14)	0.759
FAHD1	Pietzner	Wald ratio	1	1.01 (0.97, 1.04)	0.761
CLPS	Sun_2	Wald ratio	1	0.99 (0.96, 1.03)	0.763
PCOLCE	Pietzner	Wald ratio	1	0.99 (0.90, 1.08)	0.764
PPT1	Sun_1	Wald ratio	1	0.99 (0.95, 1.04)	0.765
DLD	Pietzner	Wald ratio	1	0.97 (0.79, 1.19)	0.767
GZMA	Sun_2	Wald ratio	1	1.05 (0.74, 1.49)	0.767
KLK7	Sun_1	Wald ratio	1	0.99 (0.94, 1.05)	0.768
PKLR	Sun_2	Wald ratio	1	1.02 (0.89, 1.17)	0.768
FOLR2	Sun_2	Wald ratio	1	1.03 (0.85, 1.24)	0.768
DECR2	Pietzner	Wald ratio	1	0.99 (0.96, 1.03)	0.77
FAM3D	Pietzner	Wald ratio	1	0.99 (0.91, 1.07)	0.772
RNASE6	Pietzner	Wald ratio	1	1.00 (0.98, 1.02)	0.772
CA3	Sun_2	Wald ratio	1	0.98 (0.86, 1.12)	0.773
POMGNT2	Pietzner	Wald ratio	1	1.01 (0.96, 1.05)	0.773
FCGR3B	Suhre	Wald ratio	1	0.99 (0.94, 1.05)	0.774
POGLUT1	Pietzner	Wald ratio	1	1.01 (0.95, 1.07)	0.774
DPY30	Pietzner	Wald ratio	1	0.97 (0.77, 1.22)	0.775
CADM1	Ferkingstad	Wald ratio	1	0.98 (0.84, 1.14)	0.775
GP6	Suhre	Wald ratio	1	1.01 (0.96, 1.05)	0.775
WFDC2	Sun_2	Wald ratio	1	1.03 (0.83, 1.28)	0.775
CD6	Sun_2	Wald ratio	1	1.00 (0.97, 1.02)	0.776
F5	Suhre	Wald ratio	1	1.01 (0.96, 1.05)	0.776
LPO	Sun_2	Wald ratio	1	0.99 (0.91, 1.07)	0.777
SERPINA11	Sun_2	Wald ratio	1	1.00 (0.97, 1.04)	0.781
ADAM8	Sun_2	Wald ratio	1	1.01 (0.96, 1.06)	0.781
ST6GAL1	Sun_2	Wald ratio	1	1.02 (0.90, 1.15)	0.783
TXNDC15	Sun_2	Wald ratio	1	1.00 (0.97, 1.02)	0.784
FCRL6	Sun_2	Wald ratio	1	1.00 (0.97, 1.03)	0.784
IL17RD	Suhre	Wald ratio	1	1.00 (0.97, 1.04)	0.785
BDH2	Pietzner	Wald ratio	1	1.01 (0.93, 1.10)	0.786
CST3	Pietzner	Wald ratio	1	1.01 (0.95, 1.07)	0.786
PVR	Sun_2	Wald ratio	1	1.00 (0.98, 1.03)	0.787
CPLX1	Ferkingstad	Wald ratio	1	1.05 (0.73, 1.52)	0.787
DTD1	Pietzner	Wald ratio	1	0.99 (0.93, 1.06)	0.788
CBLN1	Pietzner	Wald ratio	1	1.00 (0.98, 1.03)	0.789
CCL3L1	Suhre	Wald ratio	1	0.99 (0.93, 1.06)	0.791
HSP90B1	Sun_1	Wald ratio	1	1.00 (0.98, 1.02)	0.791
TNFAIP8	Pietzner	Wald ratio	1	0.99 (0.90, 1.08)	0.792
PCOLCE2	Pietzner	Wald ratio	1	1.01 (0.95, 1.07)	0.793
IGSF3	Sun_2	Wald ratio	1	1.03 (0.81, 1.31)	0.793
SERPINB13	Ferkingstad	Wald ratio	1	0.98 (0.81, 1.17)	0.794
TNFRSF13B	Sun_2	Wald ratio	1	0.98 (0.81, 1.17)	0.794
ANPEP	Sun_2	Wald ratio	1	0.99 (0.94, 1.05)	0.794
FAH	Sun_1	Wald ratio	1	1.01 (0.96, 1.05)	0.795
EFEMP1	Pietzner	Wald ratio	1	1.01 (0.93, 1.11)	0.796
THBS2	Sun_1	Wald ratio	1	0.99 (0.95, 1.04)	0.797
DTD2	Pietzner	Wald ratio	1	1.02 (0.90, 1.15)	0.798
FGF21	Sun_2	Wald ratio	1	1.03 (0.82, 1.30)	0.799
MPHOSPH8	Sun_2	Wald ratio	1	1.05 (0.72, 1.53)	0.8
BIN1	Pietzner	Wald ratio	1	1.01 (0.92, 1.11)	0.801
ARFIP1	Sun_1	Wald ratio	1	0.99 (0.91, 1.08)	0.802
GUK1	Pietzner	Wald ratio	1	0.99 (0.92, 1.06)	0.802
LGALS3	Pietzner	Wald ratio	1	0.99 (0.95, 1.04)	0.802
CLEC4D	Sun_2	Wald ratio	1	0.99 (0.96, 1.03)	0.802
PTGR1	Pietzner	Wald ratio	1	1.00 (0.96, 1.03)	0.802
HBZ	Sun_1	Wald ratio	1	1.00 (0.97, 1.03)	0.803
ALDH3A1	Sun_2	Wald ratio	1	1.01 (0.96, 1.05)	0.803
LIMA1	Pietzner	Wald ratio	1	0.99 (0.88, 1.11)	0.804
HAGH	Pietzner	Wald ratio	1	1.01 (0.91, 1.13)	0.805
BOLA1	Pietzner	Wald ratio	1	1.00 (0.96, 1.03)	0.809
GSTZ1	Pietzner	Wald ratio	1	1.00 (0.98, 1.02)	0.809
ELMO1	Pietzner	Wald ratio	1	1.02 (0.88, 1.18)	0.809
PDK1	Suhre	Wald ratio	1	1.00 (0.96, 1.04)	0.811
CA6	Sun_2	Wald ratio	1	1.00 (0.97, 1.03)	0.811
MCAM	Sun_2	Wald ratio	1	1.04 (0.78, 1.38)	0.811
FAP	Sun_2	Wald ratio	1	1.01 (0.94, 1.08)	0.814
OVCA2	Pietzner	Wald ratio	1	1.02 (0.84, 1.25)	0.814
MMAB	Pietzner	Wald ratio	1	1.00 (0.96, 1.03)	0.815
C1QA	Sun_2	Wald ratio	1	0.99 (0.94, 1.05)	0.816
MGMT	Sun_2	Wald ratio	1	1.01 (0.95, 1.06)	0.816
VCAM1	Sun_2	Wald ratio	1	1.03 (0.81, 1.30)	0.816
PDGFD	Pietzner	Wald ratio	1	0.99 (0.95, 1.04)	0.819
INHBA_INHBC	Pietzner	Wald ratio	1	0.97 (0.76, 1.24)	0.82
CGA_CGB_CGB5_CGB7_CGB8_CGB3	Pietzner	Wald ratio	1	0.99 (0.95, 1.04)	0.82
CGA_CGB7_CGB5_CGB3_CGB8	Sun_1	Wald ratio	1	1.00 (0.96, 1.04)	0.82
INHBC	Pietzner	Wald ratio	1	1.00 (0.98, 1.02)	0.82
DEF6	Pietzner	Wald ratio	1	0.99 (0.91, 1.07)	0.822
FCER2	Sun_2	Wald ratio	1	1.01 (0.94, 1.09)	0.824
PIK3AP1	Sun_2	Wald ratio	1	0.99 (0.88, 1.10)	0.825
CNTN1	Yao	Inverse variance weighted	2	1.01 (0.93, 1.09)	0.826
ANXA11	Pietzner	Wald ratio	1	1.01 (0.93, 1.10)	0.826
C9	Pietzner	Wald ratio	1	0.99 (0.87, 1.12)	0.827
CGA_LHB	Sun_1	Wald ratio	1	1.01 (0.94, 1.07)	0.827
SERPINH1	Pietzner	Wald ratio	1	1.02 (0.89, 1.16)	0.827
GDNF	Sun_2	Wald ratio	1	1.01 (0.92, 1.11)	0.828
GZMK	Ferkingstad	Wald ratio	1	0.98 (0.85, 1.14)	0.829
BPHL	Pietzner	Wald ratio	1	0.99 (0.95, 1.04)	0.83
SMPDL3A	Sun_1	Wald ratio	1	1.00 (0.97, 1.03)	0.83
ODAM	Sun_2	Wald ratio	1	1.01 (0.91, 1.12)	0.83
DNAJC10	Pietzner	Wald ratio	1	0.97 (0.71, 1.32)	0.831
MTHFS	Sun_1	Wald ratio	1	1.01 (0.91, 1.12)	0.831
COL15A1	Sun_1	Wald ratio	1	1.01 (0.92, 1.10)	0.831
KRT5	Ferkingstad	Wald ratio	1	1.02 (0.87, 1.18)	0.831
PLEK	Pietzner	Wald ratio	1	1.02 (0.87, 1.19)	0.831
ITGB2	Sun_2	Wald ratio	1	0.98 (0.81, 1.19)	0.832
SPOCK3	Pietzner	Wald ratio	1	1.01 (0.95, 1.07)	0.832
OLFM2	Pietzner	Wald ratio	1	1.00 (0.97, 1.03)	0.834
ITIH1	Pietzner	Wald ratio	1	1.00 (0.97, 1.03)	0.835
MMP9	Ferkingstad	Wald ratio	1	1.02 (0.82, 1.28)	0.836
ADAM23	Sun_2	Wald ratio	1	1.00 (0.97, 1.04)	0.837
UBXN2B	Ferkingstad	Wald ratio	1	1.04 (0.73, 1.49)	0.837
LZIC	Ferkingstad	Wald ratio	1	1.07 (0.56, 2.04)	0.837
DTX3	Sun_2	Wald ratio	1	0.98 (0.78, 1.23)	0.838
CBR1	Sun_1	Wald ratio	1	0.99 (0.94, 1.05)	0.838
QDPR	Sun_1	Wald ratio	1	1.00 (0.96, 1.04)	0.838
LILRB2	Sun_2	Wald ratio	1	1.00 (0.97, 1.02)	0.838
CHST9	Sun_1	Wald ratio	1	1.01 (0.95, 1.07)	0.839
SCRN1	Sun_2	Wald ratio	1	1.03 (0.77, 1.38)	0.839
TMEM132C	Sun_1	Wald ratio	1	1.01 (0.92, 1.11)	0.84
C1QTNF9	Pietzner	Wald ratio	1	1.01 (0.95, 1.06)	0.841
MSRA	Sun_2	Wald ratio	1	0.96 (0.66, 1.40)	0.842
SRI	Pietzner	Wald ratio	1	0.99 (0.86, 1.13)	0.842
FASN	Pietzner	Wald ratio	1	1.01 (0.92, 1.11)	0.843
TYRO3	Sun_2	Wald ratio	1	1.00 (0.96, 1.03)	0.844
NPTXR	Sun_2	Wald ratio	1	1.00 (0.97, 1.03)	0.844
TGFBR3	Sun_2	Wald ratio	1	1.01 (0.88, 1.16)	0.844
MTPAP	Pietzner	Wald ratio	1	0.99 (0.87, 1.13)	0.845
CCL25	Sun_2	Wald ratio	1	1.00 (0.97, 1.04)	0.846
NPPA	Ferkingstad	Wald ratio	1	1.04 (0.72, 1.50)	0.846
SELE	Pietzner	Wald ratio	1	1.02 (0.86, 1.21)	0.847
ALPPL2	Pietzner	Wald ratio	1	0.99 (0.90, 1.09)	0.848
RNPEP	Pietzner	Wald ratio	1	0.99 (0.92, 1.07)	0.848
CPB2	Suhre	Wald ratio	1	1.00 (0.98, 1.03)	0.848
GNPDA1	Pietzner	Wald ratio	1	0.99 (0.91, 1.08)	0.849
FUT8	Pietzner	Wald ratio	1	1.00 (0.98, 1.02)	0.849
CST6	Sun_2	Wald ratio	1	0.99 (0.90, 1.09)	0.85
CD160	Sun_2	Wald ratio	1	0.99 (0.94, 1.05)	0.85
EPO	Ferkingstad	Wald ratio	1	1.03 (0.76, 1.40)	0.851
UROS	Ferkingstad	Wald ratio	1	0.99 (0.88, 1.12)	0.854
IFNAR1	Pietzner	Wald ratio	1	1.00 (0.97, 1.04)	0.854
HIBCH	Ferkingstad	Wald ratio	1	1.01 (0.95, 1.07)	0.854
SV2A	Pietzner	Wald ratio	1	0.99 (0.88, 1.11)	0.855
QSOX2	Ferkingstad	Wald ratio	1	0.99 (0.93, 1.06)	0.855
NUCB2	Sun_2	Wald ratio	1	1.00 (0.94, 1.05)	0.855
SPATA20	Pietzner	Wald ratio	1	1.00 (0.97, 1.03)	0.855
MAN1C1	Pietzner	Wald ratio	1	1.01 (0.93, 1.09)	0.856
CD302	Sun_2	Wald ratio	1	1.01 (0.94, 1.08)	0.858
DDT	Pietzner	Wald ratio	1	0.99 (0.88, 1.12)	0.859
B4GAT1	Sun_2	Wald ratio	1	0.99 (0.92, 1.07)	0.859
FOXO1	Sun_2	Wald ratio	1	1.02 (0.82, 1.27)	0.859
LYPD3	Sun_2	Wald ratio	1	0.99 (0.93, 1.06)	0.86
CKMT1A_CKMT1B	Sun_2	Wald ratio	1	1.01 (0.91, 1.12)	0.86
CLEC10A	Sun_2	Wald ratio	1	1.00 (0.96, 1.04)	0.861
LGR4	Pietzner	Wald ratio	1	1.01 (0.89, 1.15)	0.861
PLXDC1	Sun_2	Wald ratio	1	1.01 (0.92, 1.11)	0.861
CRELD1	Pietzner	Wald ratio	1	1.00 (0.98, 1.03)	0.862
NETO1	Ferkingstad	Wald ratio	1	0.97 (0.66, 1.41)	0.863
NPTX1	Sun_2	Wald ratio	1	1.00 (0.95, 1.04)	0.863
LBP	Pietzner	Wald ratio	1	1.00 (0.97, 1.04)	0.863
HEBP1	Pietzner	Wald ratio	1	1.00 (0.97, 1.04)	0.864
CAT	Suhre	Wald ratio	1	1.00 (0.95, 1.04)	0.865
HMOX1	Sun_2	Wald ratio	1	0.97 (0.70, 1.35)	0.867
GRPEL1	Pietzner	Wald ratio	1	0.99 (0.87, 1.12)	0.867
TRDMT1	Pietzner	Wald ratio	1	1.00 (0.97, 1.04)	0.867
PAG1	Sun_2	Wald ratio	1	1.02 (0.79, 1.32)	0.867
CCL5	Sun_2	Wald ratio	1	1.01 (0.90, 1.13)	0.868
AMY2A	Pietzner	Wald ratio	1	1.01 (0.93, 1.08)	0.869
LTBP2	Sun_2	Wald ratio	1	1.02 (0.82, 1.26)	0.871
CCL27	Sun_2	Wald ratio	1	0.99 (0.90, 1.09)	0.873
FABP9	Sun_2	Wald ratio	1	0.98 (0.76, 1.27)	0.874
MEPE	Sun_2	Wald ratio	1	0.99 (0.85, 1.15)	0.874
FCRL1	Sun_2	Wald ratio	1	1.00 (0.95, 1.06)	0.874
ICAM1	Sun_1	Wald ratio	1	1.00 (0.98, 1.02)	0.874
RARRES1	Pietzner	Wald ratio	1	1.00 (0.98, 1.02)	0.874
VPS26A	Pietzner	Wald ratio	1	1.01 (0.91, 1.12)	0.874
PATE4	Sun_1	Wald ratio	1	1.00 (0.96, 1.05)	0.875
EFNA3	Ferkingstad	Wald ratio	1	1.04 (0.63, 1.71)	0.875
WASF3	Sun_2	Wald ratio	1	0.99 (0.86, 1.14)	0.876
OBP2B	Sun_1	Wald ratio	1	1.00 (0.93, 1.06)	0.877
CHAC2	Sun_2	Wald ratio	1	1.01 (0.86, 1.19)	0.877
CHRDL2	Sun_1	Wald ratio	1	1.01 (0.93, 1.09)	0.877
SULT1A1	Sun_2	Wald ratio	1	0.98 (0.76, 1.26)	0.878
SULT1A3	Pietzner	Wald ratio	1	0.99 (0.88, 1.12)	0.878
MMP1	Pietzner	Wald ratio	1	1.00 (0.96, 1.04)	0.879
NDST1	Pietzner	Wald ratio	1	0.99 (0.89, 1.11)	0.88
SLITRK3	Ferkingstad	Wald ratio	1	1.00 (0.94, 1.06)	0.88
FCRLB	Sun_2	Wald ratio	1	1.00 (0.96, 1.03)	0.88
ARSA	Sun_2	Wald ratio	1	1.00 (0.96, 1.05)	0.88
FGFR2	Sun_2	Wald ratio	1	0.99 (0.81, 1.20)	0.882
LTBR	Sun_2	Wald ratio	1	0.99 (0.91, 1.08)	0.882
SCG3	Sun_2	Wald ratio	1	1.00 (0.96, 1.03)	0.882
ADH4	Sun_2	Wald ratio	1	1.01 (0.86, 1.19)	0.882
GALNT16	Ferkingstad	Wald ratio	1	0.99 (0.87, 1.13)	0.883
KLK14	Sun_1	Wald ratio	1	1.00 (0.97, 1.04)	0.884
HRG	Pietzner	Wald ratio	1	1.00 (0.98, 1.02)	0.884
PTX3	Folkersen	Wald ratio	1	0.98 (0.79, 1.23)	0.885
IL7R	Sun_2	Wald ratio	1	1.00 (0.98, 1.03)	0.885
POFUT1	Pietzner	Wald ratio	1	1.00 (0.94, 1.05)	0.886
CCN3	Sun_2	Wald ratio	1	1.01 (0.93, 1.09)	0.887
NECTIN4	Sun_2	Wald ratio	1	1.01 (0.93, 1.09)	0.887
RNASE4	Sun_1	Wald ratio	1	1.00 (0.95, 1.06)	0.889
LRIG1	Sun_2	Wald ratio	1	1.00 (0.98, 1.03)	0.89
RRM2B	Sun_1	Wald ratio	1	1.01 (0.89, 1.15)	0.89
SF3B4	Pietzner	Wald ratio	1	0.98 (0.78, 1.24)	0.891
CCL24	Sun_2	Wald ratio	1	1.00 (0.97, 1.03)	0.893
FAIM	Pietzner	Wald ratio	1	1.00 (0.95, 1.06)	0.895
CLIP2	Sun_2	Wald ratio	1	1.01 (0.85, 1.21)	0.895
DRAXIN	Sun_2	Wald ratio	1	1.01 (0.92, 1.10)	0.896
CD164	Sun_2	Wald ratio	1	0.99 (0.86, 1.14)	0.897
PRDX1	Pietzner	Wald ratio	1	0.99 (0.89, 1.11)	0.897
CNDP1	Pietzner	Wald ratio	1	1.00 (0.94, 1.07)	0.898
CPPED1	Sun_2	Wald ratio	1	1.00 (0.97, 1.03)	0.898
SIAE	Pietzner	Wald ratio	1	1.01 (0.84, 1.22)	0.898
MSLN	Sun_2	Wald ratio	1	1.00 (0.96, 1.04)	0.899
ANG	Pietzner	Wald ratio	1	1.00 (0.96, 1.04)	0.901
CEACAM8	Sun_2	Wald ratio	1	1.01 (0.85, 1.20)	0.901
ENPP6	Pietzner	Wald ratio	1	0.99 (0.84, 1.17)	0.903
GNPTG	Pietzner	Wald ratio	1	1.00 (0.95, 1.05)	0.904
CHIT1	Sun_1	Wald ratio	1	1.00 (0.98, 1.02)	0.904
TNFSF11	Sun_2	Wald ratio	1	1.01 (0.84, 1.22)	0.904
GSN	Pietzner	Wald ratio	1	1.01 (0.88, 1.15)	0.904
ENTPD5	Suhre	Wald ratio	1	1.00 (0.98, 1.03)	0.905
AKR7A3	Pietzner	Wald ratio	1	1.00 (0.92, 1.08)	0.906
ESM1	Sun_2	Wald ratio	1	0.99 (0.88, 1.12)	0.907
ADAMTS8	Sun_2	Wald ratio	1	1.00 (0.95, 1.05)	0.907
SH3BGRL2	Ferkingstad	Wald ratio	1	0.99 (0.81, 1.21)	0.908
CD33	Sun_2	Wald ratio	1	1.00 (0.98, 1.02)	0.908
PRSS8	Sun_2	Wald ratio	1	1.01 (0.84, 1.22)	0.908
NAP1L4	Pietzner	Wald ratio	1	1.01 (0.89, 1.14)	0.908
DSG3	Sun_2	Wald ratio	1	1.00 (0.93, 1.09)	0.91
NRP2	Sun_2	Wald ratio	1	0.99 (0.89, 1.11)	0.912
FGFBP3	Ferkingstad	Wald ratio	1	1.00 (0.93, 1.09)	0.912
CD79B	Sun_2	Wald ratio	1	0.99 (0.87, 1.13)	0.914
COL6A2	Pietzner	Wald ratio	1	1.00 (0.91, 1.08)	0.914
RBP1	Ferkingstad	Wald ratio	1	0.98 (0.74, 1.31)	0.915
KITLG	Sun_2	Wald ratio	1	1.02 (0.67, 1.56)	0.916
CDC27	Sun_2	Wald ratio	1	0.99 (0.78, 1.24)	0.917
CLEC1B	Sun_2	Wald ratio	1	0.99 (0.87, 1.13)	0.917
GCKR	Pietzner	Wald ratio	1	1.00 (0.94, 1.07)	0.917
CCNH	Pietzner	Wald ratio	1	0.99 (0.85, 1.16)	0.918
KL	Ferkingstad	Wald ratio	1	0.99 (0.88, 1.12)	0.918
IL11RA	Pietzner	Wald ratio	1	1.00 (0.93, 1.08)	0.918
CD300A	Pietzner	Wald ratio	1	1.00 (0.96, 1.04)	0.918
CR1	Pietzner	Wald ratio	1	1.00 (0.95, 1.05)	0.919
MATN2	Sun_2	Wald ratio	1	1.00 (0.95, 1.06)	0.919
TIGIT	Ferkingstad	Wald ratio	1	0.98 (0.73, 1.33)	0.92
TFF1	Pietzner	Wald ratio	1	1.00 (0.93, 1.07)	0.92
ACAT1	Pietzner	Wald ratio	1	1.00 (0.94, 1.07)	0.92
SPINK4	Sun_2	Wald ratio	1	1.00 (0.98, 1.03)	0.92
CPB1	Pietzner	Wald ratio	1	1.00 (0.92, 1.09)	0.921
PGLYRP2	Pietzner	Wald ratio	1	1.00 (0.94, 1.07)	0.921
PLD3	Pietzner	Wald ratio	1	0.99 (0.79, 1.24)	0.922
GPCPD1	Pietzner	Wald ratio	1	0.99 (0.85, 1.16)	0.922
DBI	Pietzner	Wald ratio	1	1.00 (0.93, 1.07)	0.923
ETFA	Pietzner	Wald ratio	1	1.00 (0.94, 1.07)	0.924
F11	Suhre	Wald ratio	1	1.00 (0.95, 1.05)	0.924
GXYLT1	Pietzner	Wald ratio	1	1.00 (0.93, 1.08)	0.925
GREM1	Pietzner	Wald ratio	1	1.00 (0.98, 1.02)	0.925
CD200	Pietzner	Wald ratio	1	1.01 (0.85, 1.19)	0.925
HFE2	Pietzner	Wald ratio	1	0.99 (0.79, 1.24)	0.926
PAEP	Sun_2	Wald ratio	1	1.00 (0.97, 1.03)	0.926
GPD1	Pietzner	Wald ratio	1	1.01 (0.90, 1.12)	0.926
APOL1	Pietzner	Wald ratio	1	1.00 (0.95, 1.06)	0.927
FASLG	Sun_2	Wald ratio	1	1.01 (0.76, 1.34)	0.928
PCBD1	Pietzner	Wald ratio	1	0.99 (0.81, 1.21)	0.931
MCEE	Pietzner	Wald ratio	1	0.99 (0.88, 1.12)	0.932
CKAP4	Sun_2	Wald ratio	1	1.00 (0.90, 1.12)	0.932
GMPR	Pietzner	Wald ratio	1	1.00 (0.98, 1.02)	0.932
LUM	Pietzner	Wald ratio	1	1.01 (0.85, 1.20)	0.933
CXCL12	Pietzner	Wald ratio	1	1.01 (0.85, 1.19)	0.936
NMB	Ferkingstad	Wald ratio	1	0.99 (0.85, 1.16)	0.937
LRP12	Pietzner	Wald ratio	1	1.01 (0.82, 1.24)	0.937
GFER	Sun_2	Wald ratio	1	1.02 (0.62, 1.67)	0.937
RRM1	Ferkingstad	Wald ratio	1	0.99 (0.71, 1.38)	0.939
NOV	Pietzner	Wald ratio	1	1.01 (0.84, 1.21)	0.939
CEP20	Sun_2	Wald ratio	1	0.99 (0.82, 1.21)	0.94
SAR1A	Pietzner	Wald ratio	1	1.00 (0.89, 1.12)	0.94
KYNU	Suhre	Wald ratio	1	1.00 (0.97, 1.02)	0.94
ST3GAL6	Sun_1	Wald ratio	1	1.00 (0.97, 1.03)	0.94
FGF23	Sun_2	Wald ratio	1	1.01 (0.83, 1.22)	0.94
PARVA	Pietzner	Wald ratio	1	0.99 (0.87, 1.14)	0.942
FGF2	Sun_2	Wald ratio	1	1.00 (0.97, 1.03)	0.942
ELOA	Sun_2	Wald ratio	1	0.99 (0.76, 1.30)	0.947
RTBDN	Sun_2	Wald ratio	1	1.00 (0.87, 1.14)	0.947
MFAP4	Ferkingstad	Wald ratio	1	0.99 (0.84, 1.18)	0.948
GLYAT	Pietzner	Wald ratio	1	1.00 (0.87, 1.13)	0.948
FBLN1	Pietzner	Wald ratio	1	1.00 (0.87, 1.14)	0.949
LGMN	Sun_2	Wald ratio	1	1.00 (0.92, 1.10)	0.95
IGFBP7	Suhre	Wald ratio	1	1.00 (0.94, 1.06)	0.951
SCGB3A1	Pietzner	Wald ratio	1	1.01 (0.85, 1.18)	0.951
HGD	Pietzner	Wald ratio	1	1.00 (0.88, 1.14)	0.952
CHST4	Pietzner	Wald ratio	1	1.00 (0.88, 1.15)	0.952
PADI4	Sun_2	Wald ratio	1	1.00 (0.92, 1.08)	0.952
SAA1	Sun_1	Wald ratio	1	1.00 (0.98, 1.02)	0.953
SEMA4A	Ferkingstad	Wald ratio	1	1.00 (0.87, 1.14)	0.954
COL4A3BP	Pietzner	Wald ratio	1	1.00 (0.87, 1.17)	0.954
LRPAP1	Pietzner	Wald ratio	1	1.00 (0.90, 1.12)	0.954
GLT8D2	Sun_2	Wald ratio	1	1.00 (0.86, 1.15)	0.955
CCL3	Pietzner	Wald ratio	1	1.00 (0.96, 1.04)	0.955
CCL18	Pietzner	Wald ratio	1	1.00 (0.97, 1.03)	0.955
DLK2	Ferkingstad	Wald ratio	1	1.00 (0.87, 1.14)	0.956
ENPP2	Sun_2	Wald ratio	1	1.00 (0.91, 1.09)	0.957
RALB	Pietzner	Wald ratio	1	1.00 (0.91, 1.10)	0.957
RMDN1	Sun_1	Wald ratio	1	1.00 (0.94, 1.07)	0.957
CRHBP	Pietzner	Wald ratio	1	1.00 (0.96, 1.03)	0.957
NAPG	Pietzner	Wald ratio	1	1.01 (0.82, 1.23)	0.957
ITLN1	Pietzner	Wald ratio	1	1.00 (0.87, 1.15)	0.959
IGFALS	Pietzner	Wald ratio	1	1.00 (0.90, 1.11)	0.96
CNTFR	Ferkingstad	Wald ratio	1	1.00 (0.90, 1.10)	0.961
ST3GAL1	Sun_2	Wald ratio	1	1.00 (0.91, 1.09)	0.962
MASP1	Sun_2	Wald ratio	1	1.00 (0.91, 1.11)	0.962
RSPO3	Pietzner	Wald ratio	1	1.00 (0.94, 1.06)	0.962
IRAK4	Pietzner	Wald ratio	1	1.00 (0.82, 1.21)	0.964
CXCL9	Sun_2	Wald ratio	1	1.00 (0.86, 1.17)	0.965
DPT	Sun_1	Wald ratio	1	1.00 (0.95, 1.05)	0.965
ADGRE2	Sun_2	Wald ratio	1	1.00 (0.91, 1.10)	0.966
SAT2	Pietzner	Wald ratio	1	1.00 (0.96, 1.05)	0.966
NCAM1	Yao	Inverse variance weighted	2	1.00 (0.91, 1.10)	0.967
PPA1	Suhre	Wald ratio	1	1.00 (0.95, 1.05)	0.968
CA5A	Sun_2	Wald ratio	1	1.00 (0.97, 1.04)	0.968
PCSK1	Sun_1	Wald ratio	1	1.00 (0.98, 1.02)	0.968
PSG1	Sun_2	Wald ratio	1	1.00 (0.96, 1.04)	0.969
PTPRS	Sun_2	Wald ratio	1	1.00 (0.89, 1.12)	0.97
ITGB6	Sun_2	Wald ratio	1	1.00 (0.93, 1.07)	0.97
NCAM2	Ferkingstad	Wald ratio	1	1.00 (0.95, 1.05)	0.97
BANK1	Sun_2	Wald ratio	1	0.99 (0.74, 1.34)	0.971
PDGFC	Sun_2	Wald ratio	1	1.00 (0.78, 1.27)	0.971
ALDH6A1	Pietzner	Wald ratio	1	1.00 (0.82, 1.21)	0.972
YWHAB	Ferkingstad	Wald ratio	1	1.00 (0.88, 1.14)	0.972
KIR2DL4	Pietzner	Wald ratio	1	1.00 (0.91, 1.10)	0.972
TMPRSS15	Sun_2	Wald ratio	1	1.00 (0.83, 1.21)	0.973
CD163	Sun_2	Wald ratio	1	1.00 (0.85, 1.17)	0.973
CPZ	Sun_1	Wald ratio	1	1.00 (0.90, 1.11)	0.973
PIGR	Sun_2	Wald ratio	1	1.00 (0.90, 1.11)	0.973
IGFBP2	Sun_2	Wald ratio	1	0.99 (0.69, 1.44)	0.974
LYVE1	Pietzner	Wald ratio	1	1.00 (0.88, 1.13)	0.974
APOBEC3G	Pietzner	Wald ratio	1	1.00 (0.88, 1.13)	0.975
NADK	Sun_2	Wald ratio	1	1.00 (0.92, 1.09)	0.976
PTPRN2	Sun_2	Wald ratio	1	1.00 (0.87, 1.15)	0.978
ABLIM3	Pietzner	Wald ratio	1	1.00 (0.88, 1.13)	0.978
HADH	Pietzner	Wald ratio	1	1.00 (0.76, 1.30)	0.979
PLCG2	Pietzner	Wald ratio	1	1.00 (0.92, 1.09)	0.979
GCNT1	Sun_2	Wald ratio	1	1.00 (0.95, 1.05)	0.982
CERT	Sun_2	Wald ratio	1	1.00 (0.74, 1.35)	0.983
ENTPD1	Pietzner	Wald ratio	1	1.00 (0.86, 1.16)	0.983
TGM4	Ferkingstad	Wald ratio	1	1.00 (0.67, 1.51)	0.984
SCO2	Pietzner	Wald ratio	1	1.00 (0.91, 1.10)	0.984
BCHE	Pietzner	Wald ratio	1	1.00 (0.96, 1.04)	0.984
KLK10	Ferkingstad	Wald ratio	1	1.00 (0.96, 1.04)	0.984
IDI1	Pietzner	Wald ratio	1	1.00 (0.81, 1.24)	0.985
ACVRL1	Sun_2	Wald ratio	1	1.00 (0.93, 1.07)	0.986
MPPED2	Pietzner	Wald ratio	1	1.00 (0.93, 1.07)	0.986
REG3G	Ferkingstad	Wald ratio	1	1.00 (0.96, 1.04)	0.988
SPINT3	Sun_1	Wald ratio	1	1.00 (0.96, 1.04)	0.988
PPP1R14A	Pietzner	Wald ratio	1	1.00 (0.95, 1.06)	0.989
A1BG	Pietzner	Wald ratio	1	1.00 (0.96, 1.04)	0.989
PDIA5	Pietzner	Wald ratio	1	1.00 (0.98, 1.02)	0.989
APMAP	Sun_1	Wald ratio	1	1.00 (0.90, 1.11)	0.99
ADSSL1	Pietzner	Wald ratio	1	1.00 (0.94, 1.07)	0.99
SPINK7	Pietzner	Wald ratio	1	1.00 (0.96, 1.05)	0.992
NID2	Pietzner	Wald ratio	1	1.00 (0.97, 1.03)	0.992
LAIR1	Sun_2	Wald ratio	1	1.00 (0.95, 1.05)	0.994
IDUA	Sun_1	Wald ratio	1	1.00 (0.96, 1.04)	0.994
DUT	Ferkingstad	Wald ratio	1	1.00 (0.71, 1.42)	0.995
NPTX2	Pietzner	Wald ratio	1	1.00 (0.90, 1.12)	0.995
CD58	Sun_2	Wald ratio	1	1.00 (0.90, 1.11)	0.997
CGA_FSHB	Pietzner	Wald ratio	1	1.00 (0.84, 1.19)	1
MYORG	Sun_1	Wald ratio	1	1.00 (0.94, 1.07)	1
ECM1	Suhre	Wald ratio	1	1.00 (0.98, 1.02)	1

## Sheet: Table S4
Table S4: Proteome-wide Mendelian randomization analysis identified 7 plasma proteins significantly associated (P < 0.05/1655) with myocardial infarction risk.
Protein	Protein full name	Author	SNP	Steiger test				MR analysis			Heterogeneity		Pleiotropy
				SNP_PVE.protein	SNP_PVE.myocardial infarction	Correct_causal_direction	Steiger_pvalue	Method	OR (95% CI)	P value	Q	P value	Eggerintercept	P value
ABO	Histo-blood group ABO system transferase	Sun_1	rs505922	0.241955	0.000304569	TRUE	4.2333e-193	Wald ratio	1.06 (1.04, 1.08)	4.63e-13
LPA	Apolipoprotein(a)	Yao	rs151292106; rs41259144; rs4646272; rs55730499	0.137578	0.000768687	TRUE	1.0687e-189	Inverse variance weighted	1.21 (1.15, 1.28)	9.6e-12	8.02416	0.045515
								MR Egger	1.32 (1.22, 1.43)	0.0198362			-0.0725462	0.137807
								Weighted median	1.20 (1.15, 1.26)	3.34208e-17
								Simple mode	1.16 (1.04, 1.30)	0.0828162
								Weighted mode	1.24 (1.18, 1.30)	0.00298762
PCSK9	Proprotein convertase subtilisin/kexin type 9	Sun_2	rs11591147	0.0378896	0.000155702	TRUE	1.32274e-220	Wald ratio	1.36 (1.21, 1.54)	2.3e-07
FES	Tyrosine-protein kinase Fes/Fps	Sun_2	rs1894401	0.00774059	0.000146149	TRUE	5.07804e-39	Wald ratio	0.65 (0.54, 0.77)	5.38e-07
TGFB1	Transforming growth factor beta	Sun_2	rs73045269	0.0227343	0.000128794	TRUE	1.09084e-128	Wald ratio	1.31 (1.17, 1.46)	2.54e-06
FGF5	Fibroblast growth factor 5	Sun_2	rs12509595	0.0378896	0.000116637	TRUE	1.35558e-224	Wald ratio	1.08 (1.04, 1.11)	7.55e-06
VAMP5	Vesicle-associated membrane protein 5	Sun_2	rs6547623	0.00287805	0.000106148	TRUE	9.36069e-14	Wald ratio	1.89 (1.41, 2.52)	1.94e-05

## Sheet: Table S5
Supplementary Table S5: Summary of meta-analysis of coronary heart disease and myocardial infarction risk plasma proteins identified by proteome-wide Mendelian randomization analysis in the discovery stage.
Results of meta-analysis of 13 plasma proteins associated with coronary heart disease risk identified by proteome-wide Mendelian randomization analysis in the discovery stage.
Protein	Protein full name	Author	Discovery		Replication		Combined
			OR (95% CI)	P value	OR (95% CI)	P value	OR (95% CI)	P value	Z	Heterogeneity
LPA	Apolipoprotein(a)	Yao	1.23 (1.15, 1.32)	5.74e-10	1.20 (1.17, 1.23)	1.9e-42	1.20 (1.17, 1.23)	< 0.00001	14.79	Heterogeneity: Chi² = 0.76, df = 1 (P = 0.38); I² = 0%
APOB	Apolipoprotein B-100	Ferkingstad	2.14 (1.63, 2.81)	5.08e-08	1.26 (1.00, 1.58)	0.046	1.63 (0.97, 2.74)	0.07	1.84	Heterogeneity: Tau² = 0.12; Chi² = 8.62, df = 1 (P = 0.003); I² = 88%
VAMP5	Vesicle-associated membrane protein 5	Sun_2	2.05 (1.57, 2.68)	1.42e-07	-
IL6R	Interleukin-6 receptor subunit alpha	Suhre	0.96 (0.95, 0.98)	2.21e-07	0.97 (0.96, 0.98)	3.25e-05	0.97 (0.96, 0.98)	< 0.00001	6.57	Heterogeneity: Chi² = 0.92, df = 1 (P = 0.34); I² = 0%
TGFB1	Transforming growth factor beta	Sun_2	1.30 (1.17, 1.44)	3.41e-07	1.20 (1.12, 1.28)	7.54e-08	1.23 (1.16, 1.30)	< 0.00001	7.3	Heterogeneity: Chi² = 1.68, df = 1 (P = 0.20); I² = 40%
FES	Tyrosine-protein kinase Fes/Fps	Sun_2	0.68 (0.59, 0.79)	6.4e-07	0.79 (0.70, 0.89)	0.000178	0.74 (0.64, 0.85)	< 0.00001	4.18	Heterogeneity: Tau² = 0.01; Chi² = 2.15, df = 1 (P = 0.14); I² = 53%
FGF5	Fibroblast growth factor 5	Sun_2	1.08 (1.05, 1.11)	1.03e-06	1.03 (1.01, 1.06)	0.0129	1.05 (1.01, 1.10)	0.01	2.49	Heterogeneity: Tau² = 0.00; Chi² = 4.48, df = 1 (P = 0.03); I² = 78%
SWAP70	Switch-associated protein 70	Pietzner	0.93 (0.91, 0.96)	1.35e-06	0.97 (0.94, 0.99)	0.00902	0.95 (0.92, 0.98)	0.002	3.05	Heterogeneity: Tau² = 0.00; Chi² = 3.00, df = 1 (P = 0.08); I² = 67%
TAGLN2	Transgelin-2	Pietzner	1.40 (1.22, 1.61)	2.46e-06	1.08 (0.97, 1.21)	0.163	1.23 (0.96, 1.58)	0.11	1.6	Heterogeneity: Tau² = 0.03; Chi² = 7.78, df = 1 (P = 0.005); I² = 87%
ABO	Histo-blood group ABO system transferase	Sun_1	1.03 (1.02, 1.05)	4.63e-06	-
PCSK9	Proprotein convertase subtilisin/kexin type 9	Sun_2	1.25 (1.13, 1.38)	7.47e-06	1.22 (1.18, 1.27)	3.58e-24	1.23 (1.18, 1.27)	< 0.00001	11.08	Heterogeneity: Chi² = 0.19, df = 1 (P = 0.66); I² = 0%
COL6A3	Collagen alpha-3(VI) chain	Pietzner	1.28 (1.15, 1.43)	8.15e-06	1.15 (1.01, 1.32)	0.0407	1.23 (1.13, 1.34)	< 0.00001	4.76	Heterogeneity: Chi² = 1.43, df = 1 (P = 0.23); I² = 30%
PGF	Placenta growth factor	Folkersen	0.69 (0.59, 0.82)	1.64e-05	0.87 (0.75, 1.01)	0.0617	0.78 (0.62, 0.98)	0.03	2.17	Heterogeneity: Tau² = 0.02; Chi² = 4.12, df = 1 (P = 0.04); I² = 76%
Results of meta-analysis of 7 plasma proteins associated with myocardial infarction risk identified by proteome-wide Mendelian randomization analysis in the discovery stage.
Protein	Protein full name	Author	Discovery		Replication		Combined
			OR (95% CI)	P value	OR (95% CI)	P value	OR (95% CI)	P value	Z	Heterogeneity
ABO	Histo-blood group ABO system transferase	Sun_1	1.06 (1.04, 1.08)	4.63e-13	-
LPA	Apolipoprotein(a)	Yao	1.21 (1.15, 1.28)	9.6e-12	1.22 (1.17, 1.28)	3.01e-18	1.22 (1.18, 1.26)	< 0.00001	11.05	Heterogeneity: Chi² = 0.08, df = 1 (P = 0.77); I² = 0%
PCSK9	Proprotein convertase subtilisin/kexin type 9	Sun_2	1.36 (1.21, 1.54)	2.3e-07	1.27 (1.20, 1.33)	1.39e-19	1.28 (1.22, 1.34)	< 0.00001	10.37	Heterogeneity: Chi² = 1.26, df = 1 (P = 0.26); I² = 21%
FES	Tyrosine-protein kinase Fes/Fps	Sun_2	0.65 (0.54, 0.77)	5.38e-07	0.78 (0.66, 0.91)	0.0023	0.71 (0.59, 0.85)	0.0002	3.71	Heterogeneity: Tau² = 0.01; Chi² = 2.37, df = 1 (P = 0.12); I² = 58%
TGFB1	Transforming growth factor beta	Sun_2	1.31 (1.17, 1.46)	2.54e-06	1.24 (1.13, 1.35)	1.71e-06	1.26 (1.18, 1.35)	< 0.00001	6.67	Heterogeneity: Chi² = 0.58, df = 1 (P = 0.45); I² = 0%
FGF5	Fibroblast growth factor 5	Sun_2	1.08 (1.04, 1.11)	7.55e-06	1.03 (0.99, 1.06)	0.124	1.05 (1.00, 1.10)	0.04	2.05	Heterogeneity: Tau² = 0.00; Chi² = 4.32, df = 1 (P = 0.04); I² = 77%
VAMP5	Vesicle-associated membrane protein 5	Sun_2	1.89 (1.41, 2.52)	1.94e-05	-

## Sheet: Table S6
Table S6: Summary of results for Bayesian colocalization analysis.
Colocalization analysis of 13 plasma proteins identified from proteome-wide Mendelian randomization analysis of coronary heart disease.
Protein	Protein full name	Author	Full summary data available	Source of proxy for summary data	SNP	PPH0	PPH1	PPH2	PPH3	PPH4	Robust colocalization evidence
LPA	Apolipoprotein(a)	Yao	No	UKB-PPP	3705	0	1.1187e-32	0	1	1.93012e-11	No
APOB	Apolipoprotein B-100	Ferkingstad	Yes	-	2832	7.84065e-12	0.000125342	4.01247e-09	0.0632074	0.936667	Yes
VAMP5	Vesicle-associated membrane protein 5	Sun_2	No	UKB-PPP	3305	5.84599e-22	3.25297e-05	1.35737e-17	0.755059	0.244908	No
IL6R	Interleukin-6 receptor subunit alpha	Suhre	No	Ferkingstad	2240	0	0.00018081	0	0.373451	0.626368	No
TGFB1	Transforming growth factor beta	Sun_2	No	UKB-PPP	2922	2.09592e-183	0.000335948	1.0365e-181	0.0156296	0.984034	Yes
FES	Tyrosine-protein kinase Fes/Fps	Sun_2	No	UKB-PPP	3149	4.02408e-65	0.000223893	4.02939e-63	0.0214405	0.978336	Yes
FGF5	Fibroblast growth factor 5	Sun_2	No	UKB-PPP	2915	0	0.00131068	0	0.00377952	0.99491	Yes
SWAP70	Switch-associated protein 70	Pietzner	No	Ferkingstad	3318	0	0.00100031	0	0.379218	0.619782	No
TAGLN2	Transgelin-2	Pietzner	No	Ferkingstad	2896	2.23749e-25	0.00309433	9.36651e-26	0.000298727	0.996607	Yes
ABO	Histo-blood group ABO system transferase	Sun_1	Yes	-	3598	0	5.71851e-06	0	0.999063	0.000931038	No
PCSK9	Proprotein convertase subtilisin/kexin type 9	Sun_2	No	UKB-PPP	3802	0	0.00280856	0	0.173592	0.823599	Yes
COL6A3	Collagen alpha-3(VI) chain	Pietzner	No	Ferkingstad	3724	2.38231e-09	0.286969	2.9422e-10	0.034763	0.678268	No
PGF	Placenta growth factor	Folkersen	Yes	-	2962	0.199047	0.0150589	0.725244	0.0548626	0.0057879	No
Colocalization analysis of 13 plasma proteins identified from proteome-wide Mendelian randomization analysis of myocardial infarction.
Protein	Protein full name	Author	Full summary data available	Source of proxy for summary data	SNP	PPH0	PPH1	PPH2	PPH3	PPH4	Robust colocalization evidence
ABO	Histo-blood group ABO system transferase	Sun_1	Yes	-	3525	0	1.3742e-11	0	0.974627	0.0253732	No
LPA	Apolipoprotein(a)	Yao	No	UKB-PPP	3647	0	1.17739e-20	0	1	3.72527e-07	No
PCSK9	Proprotein convertase subtilisin/kexin type 9	Sun_2	No	UKB-PPP	3755	0	0.000194235	0	0.000513035	0.999293	Yes
FES	Tyrosine-protein kinase Fes/Fps	Sun_2	No	UKB-PPP	3065	5.51192e-65	0.000306676	4.68191e-63	0.0250749	0.974618	Yes
TGFB1	Transforming growth factor beta	Sun_2	No	UKB-PPP	2903	1.30637e-182	0.00209392	6.439e-182	0.00933224	0.988574	Yes
FGF5	Fibroblast growth factor 5	Sun_2	No	UKB-PPP	3065	5.51192e-65	0.000306676	4.68191e-63	0.0250749	0.974618	Yes
VAMP5	Vesicle-associated membrane protein 5	Sun_2	No	UKB-PPP	3105	1.17415e-21	6.53352e-05	1.78971e-17	0.995878	0.00405624	No

## Sheet: Table S7
Table S7. Summary of Summary-data-based Mendelian randomization (SMR) analysis results.
Results of SMR analysis of 13 causal proteins with coronary heart disease.
Protein	probeID	ProbeChr	Gene	Probe_bp	topSNP	topSNP_chr	topSNP_bp	A1	A2	Freq	b_GWAS	se_GWAS	p_GWAS	b_eQTL	se_eQTL	p_eQTL	b_SMR	se_SMR	p_SMR	p_HEIDI	nsnp_HEIDI
LPA	LPA	6	ENSG00000198670	160531482	rs3011437	6	160653111	G	T	0.283231	-0.014026	0.0120468	0.244307	-0.311159	0.0102936	1.00633e-200	0.0450766	0.0387446	0.244655	0.00116482	15
APOB	APOB	2	ENSG00000084674	21001429	rs12691202	2	21026844	T	C	0.0552147	-0.024851	0.0319616	0.436848	-0.1596	0.0233822	8.74898e-12	0.155708	0.201556	0.4398	NA	NA
VAMP5	VAMP5	2	ENSG00000168899	85584431	rs35776719	2	85590044	T	C	0.126789	0.017589	0.013875	0.204915	-0.0793855	0.010792	1.8954e-13	-0.221564	0.177356	0.21157	NA	NA
IL6R	IL6R	1	ENSG00000160712	154405193	rs6695045	1	154460481	G	A	0.543967	-0.020147	0.0095299	0.0345088	0.6157	0.0203683	1.00638e-200	-0.0327221	0.015516	0.0349505	0.00315434	16
TGFB1	TGFB1	19	ENSG00000105329	41301587	rs73045269	19	41319286	T	C	0.153374	0.07589	0.0148831	3.40997e-07	0.287976	0.00986676	2.87991e-187	0.263529	0.0524645	5.08729e-07	0.0618872	6
FES	FES	15	ENSG00000182511	90883695	rs1894401	15	90885812	A	G	0.531697	-0.049728	0.0099883	6.4e-07	0.133012	0.00765015	1.03777e-67	-0.373861	0.0781111	1.6991e-06	0.336465	4
FGF5	FGF5	4	ENSG00000138675	80266639	rs17004870	4	80285048	C	T	0.097137	-0.030456	0.0190805	0.110447	-0.580198	0.0191939	1.00639e-200	0.0524924	0.032932	0.110944	0.257362	10
SWAP70	SWAP70	11	ENSG00000133789	9664077	rs34063054	11	9695536	T	C	0.276074	0.021048	0.0113473	0.0636107	-0.3063	0.0101329	1.00632e-200	-0.0687169	0.037116	0.0641108	0.0267756	19
TAGLN2	TAGLN2	1	ENSG00000158710	159918107	rs2789422	1	159922298	A	G	0.429448	-0.047312	0.0100416	2.45997e-06	-0.0937	0.00832636	2.22801e-29	0.504931	0.116181	1.38609e-05	0.236029	5
ABO	ABO	9	ENSG00000175164	136125788	rs559723	9	136150484	G	A	0.533742	0.029972	0.0094767	0.00156311	0.7819	0.0258665	1.00641e-200	0.0383323	0.0121863	0.00165784	0.00749134	20
PCSK9	PCSK9	1	ENSG00000169174	55039447	rs11591147	1	55039974	T	G	0.0214724	-0.256502	0.0572588	7.46999e-06	-1.15328	0.0381523	1.00635e-200	0.222411	0.0501909	9.36666e-06	NA	NA
COL6A3	COL6A3	2	ENSG00000163359	237324003	rs13032404	2	237324840	A	G	0.320041	-0.03422	0.0103989	0.00099931	-0.0676	0.00896081	4.55902e-14	0.506213	0.167828	0.00255915	0.1469	7
PGF	PGF	14	ENSG00000119630	75408537	rs2268615	14	75418417	A	C	0.439673	-0.025896	0.0097428	0.00786158	0.0706	0.0104665	1.52685e-11	-0.366799	0.148327	0.0134021	NA	NA
Results of SMR analysis of 7 causal proteins with myocardial infarction.
Protein	probeID	ProbeChr	Gene	Probe_bp	topSNP	topSNP_chr	topSNP_bp	A1	A2	Freq	b_GWAS	se_GWAS	p_GWAS	b_eQTL	se_eQTL	p_eQTL	b_SMR	se_SMR	p_SMR	p_HEIDI	nsnp_HEIDI
ABO	ABO	9	ENSG00000175164	136125788	rs559723	9	136150484	G	A	0.533742	0.0451066	0.0105762	1.99977e-05	0.7819	0.0258665	1.00641e-200	0.0576885	0.0136602	2.40976e-05	0.00351022	20
LPA	LPA	6	ENSG00000198670	160531482	rs3011437	6	160653111	G	T	0.283231	-0.000563874	0.0131455	0.965785	-0.311159	0.0102936	1.00633e-200	0.00181217	0.0422469	0.965785	0.000646357	15
PCSK9	PCSK9	1	ENSG00000169174	55039447	rs11591147	1	55039974	T	G	0.0214724	-0.354653	0.0685546	2.30001e-07	-1.15328	0.0381523	1.00635e-200	0.307517	0.0603074	3.4117e-07	NA	NA
FES	FES	15	ENSG00000182511	90883695	rs1894401	15	90885812	A	G	0.531697	-0.0568214	0.0113369	5.38481e-07	0.133012	0.00765015	1.03777e-67	-0.42719	0.0887028	1.46488e-06	0.354315	4
TGFB1	TGFB1	19	ENSG00000105329	41301587	rs73045269	19	41319286	T	C	0.153374	0.0772904	0.016427	2.53787e-06	0.287976	0.00986676	2.87991e-187	0.268392	0.0577794	3.39892e-06	0.00551052	6
FGF5	FGF5	4	ENSG00000138675	80266639	rs17004870	4	80285048	C	T	0.097137	-0.0474311	0.0210804	0.0244484	-0.580198	0.0191939	1.00639e-200	0.0817499	0.0364336	0.0248451	0.46764	10
VAMP5	VAMP5	2	ENSG00000168899	85584431	rs35776719	2	85590044	T	C	0.126789	0.0285596	0.0146001	0.050451	-0.0793855	0.010792	1.8954e-13	-0.359758	0.190306	0.0587012	NA	NA

## Sheet: Table S8
Table S8: The TWAS integration of eQLTs for identified proteins at the mRNA level with coronary heart disease or myocardial infarction GWAS using FUSION.
The TWAS of coronary heart disease integrating the GTEx V8 whole blood eQTLs with coronary heart disease GWAS using FUSION identified 5 mRNAs.
Gene	Chr	HSQ	BEST.GWAS.ID	BEST.GWAS.Z	EQTL.ID	EQTL.R2	EQTL.Z	EQTL.GWAS.Z	NSNP	NWGT	MODEL	MODELCV.R2	MODELCV.PV	TWAS.Z	TWAS.P
ABO	9	0.6011	rs579459	6.45	rs8176749	0.309	13.29	-1.1726	565	565	susie	0.54	5.9e-97	-4.81186	1.5e-06
FES	15	0.2648	rs2071382	5.35	rs1894400	0.0881	-7.66	5.24771	485	33	enet	0.12	6.2e-18	-5.2885	1.23e-07
IL6R	1	0.1068	rs6694817	5.93	rs7549250	0.0906	7.37	5.75923	406	406	susie	0.094	6.9e-14	5.79	7.15e-09
PCSK9	1	0.1657	rs11206510	-5.58	rs693668	0.0741	-6.61	-3.20371	616	25	enet	0.1	1.3e-14	5.3	1.15e-07
VAMP5	2	0.197	rs6705971	6.23	rs17735885	0.106	-7.8	1.40382	478	1	top1	0.11	1.6e-15	-1.40382	0.16
The TWAS of myocardial infarction integrating the GTEx V8 whole blood eQTLs withmyocardial infarction GWAS using FUSION identified 4 mRNAs.
Gene	Chr	HSQ	BEST.GWAS.ID	BEST.GWAS.Z	EQTL.ID	EQTL.R2	EQTL.Z	EQTL.GWAS.Z	NSNP	NWGT	MODEL	MODELCV.R2	MODELCV.PV	TWAS.Z	TWAS.P
ABO	9	0.6011	rs495828	8.13	rs8176749	0.309	13.29	1.1717	565	565	susie	0.54	5.9e-97	-3.71691	0.000202
FES	15	0.2648	rs8039305	5.36	rs1894400	0.0881	-7.66	5.09	485	33	enet	0.12	6.2e-18	-5.3195	1.04e-07
PCSK9	1	0.1657	rs11591147	-5.173	rs693668	0.0741	-6.61	-2.31368	616	25	enet	0.1	1.3e-14	4.76	1.93e-06
VAMP5	2	0.197	rs1561198	6.06	rs17735885	0.106	-7.8	2.40675	478	1	top1	0.11	1.6e-15	-2.40675	0.0161
HSQ, refers to heritability of the protein using common variants.eQTL.R2, cross-validation R2 of the best eQTL in the locus; NSNP, indicates the total number of SNPs within 200kb window (100kb up and downstream) of the gene;
NWGT, refers to the total number of SNPs that contribute to the weight of the protein; MODEL, Best performing model; MODELCV.R2, cross-validation R2 of the best performing model; MODELCV.PV, cross-validation P-value of the best performing mod

## Sheet: Table S9
Table S9: Evidence grading results for causal proteins
Protein	Disease	Discovery		Evidence for Meta analysis	Evidence for Colocalization analysis	Evidence for SMR analysis	Evidence for TWAS	Category
		OR (95% CI)	P value
LPA	CHD	1.23 (1.15, 1.32)	5.74e-10	Yes	No	No	NA	Tier4
APOB	CHD	2.14 (1.63, 2.81)	5.08e-08	No	Yes	No	NA	Tier4
VAMP5	CHD	2.05 (1.57, 2.68)	1.42e-07	NA	No	No	No	Tier5
IL6R	CHD	0.96 (0.95, 0.98)	2.21e-07	Yes	No	No	No	Tier4
TGFB1	CHD	1.30 (1.17, 1.44)	3.41e-07	Yes	Yes	Yes	NA	Tier2
FES	CHD	0.68 (0.59, 0.79)	6.4e-07	Yes	Yes	Yes	Yes	Tier1
FGF5	CHD	1.08 (1.05, 1.11)	1.03e-06	Yes	Yes	No	NA	Tier3
SWAP70	CHD	0.93 (0.91, 0.96)	1.35e-06	Yes	No	No	NA	Tier4
TAGLN2	CHD	1.40 (1.22, 1.61)	2.46e-06	No	Yes	Yes	NA	Tier3
ABO	CHD	1.03 (1.02, 1.05)	4.63e-06	NA	No	No	No	Tier5
PCSK9	CHD	1.25 (1.13, 1.38)	7.47e-06	Yes	Yes	Yes	Yes	Tier1
COL6A3	CHD	1.28 (1.15, 1.43)	8.15e-06	Yes	No	Yes	NA	Tier3
PGF	CHD	0.69 (0.59, 0.82)	1.64e-05	Yes	No	Yes	NA	Tier3
ABO	MI	1.06 (1.04, 1.08)	4.63e-13	NA	No	No	No	Tier5
LPA	MI	1.21 (1.15, 1.28)	9.6e-12	Yes	No	No	NA	Tier4
PCSK9	MI	1.36 (1.21, 1.54)	2.3e-07	Yes	Yes	Yes	Yes	Tier1
FES	MI	0.65 (0.54, 0.77)	5.38e-07	Yes	Yes	Yes	Yes	Tier1
TGFB1	MI	1.31 (1.17, 1.46)	2.54e-06	Yes	Yes	No	NA	Tier3
FGF5	MI	1.08 (1.04, 1.11)	7.55e-06	Yes	Yes	Yes	NA	Tier2
VAMP5	MI	1.89 (1.41, 2.52)	1.94e-05	Yes	No	No	No	Tier4

## Sheet: Table S10
Table S10:Mendelian randomization findings of causal proteins with 17 cardiovascular risk factors.
Protein	Risk factors	Method	Nsnp	OR (95% CI)	P value
PCSK9	Apolipoprotein B levels	Wald ratio	1	1.36 (1.35, 1.38)	0
PCSK9	LDL cholesterol	Wald ratio	1	1.55 (1.50, 1.60)	8.18457e-168
FGF5	Diastolic blood pressure	Wald ratio	1	2.08 (1.97, 2.20)	7.41973e-148
FGF5	Systolic blood pressure	Wald ratio	1	3.42 (3.11, 3.77)	1.71e-138
APOB	LDL cholesterol	Wald ratio	1	5.25 (4.53, 6.09)	7.60898e-107
APOB	Total cholesterol	Wald ratio	1	4.55 (3.94, 5.25)	9.46058e-95
LPA	Lipoprotein (a) levels	Inverse variance weighted	2	1.56 (1.50, 1.63)	6.88703e-90
PCSK9	Total cholesterol	Wald ratio	1	1.34 (1.30, 1.38)	4.24619e-83
FES	Systolic blood pressure	Wald ratio	1	0.01 (0.01, 0.02)	9.12e-71
FES	Diastolic blood pressure	Wald ratio	1	0.10 (0.07, 0.13)	1.4415e-65
SWAP70	Diastolic blood pressure	Wald ratio	1	0.74 (0.70, 0.78)	3.3367e-32
SWAP70	Systolic blood pressure	Wald ratio	1	0.63 (0.57, 0.68)	1.25e-25
ABO	Apolipoprotein A1 levels	Wald ratio	1	1.02 (1.01, 1.02)	2.67223e-23
ABO	Diastolic blood pressure	Wald ratio	1	0.87 (0.85, 0.90)	2.05304e-22
ABO	Apolipoprotein B levels	Wald ratio	1	1.02 (1.01, 1.02)	2.78134e-19
PCSK9	Apolipoprotein A1 levels	Wald ratio	1	0.95 (0.93, 0.96)	6.7534e-15
IL6R	Apolipoprotein A1 levels	Wald ratio	1	1.01 (1.01, 1.02)	5.96384e-13
TGFB1	Apolipoprotein A1 levels	Wald ratio	1	1.07 (1.05, 1.09)	1.04277e-11
ABO	Two-hour glucose	Wald ratio	1	1.03 (1.02, 1.05)	2.7451e-08
PCSK9	Lipoprotein (a) levels	Wald ratio	1	1.04 (1.03, 1.05)	5.21448e-08
ABO	Fasting glucose	Wald ratio	1	1.01 (1.00, 1.01)	3.09371e-07
PGF	Systolic blood pressure	Wald ratio	1	0.25 (0.15, 0.43)	3.91e-07
ABO	Pulse pressure	Wald ratio	1	1.01 (1.00, 1.01)	1.81305e-05
TGFB1	Apolipoprotein B levels	Wald ratio	1	0.96 (0.95, 0.98)	3.91809e-05
ABO	Fasting insulin	Wald ratio	1	1.01 (1.00, 1.01)	7.90149e-05
LPA	HbA1c	Inverse variance weighted	4	1.03 (1.02, 1.05)	0.000152707
LPA	Apolipoprotein B levels	Inverse variance weighted	2	1.05 (1.02, 1.08)	0.000539198
TAGLN2	Body mass index	Wald ratio	1	0.96 (0.94, 0.99)	0.00186385
ABO	Systolic blood pressure	Wald ratio	1	0.93 (0.88, 0.97)	0.00197
ABO	Lipoprotein (a) levels	Wald ratio	1	0.99 (0.99, 1.00)	0.0040325
VAMP5	Fasting glucose	Wald ratio	1	0.93 (0.89, 0.98)	0.00437192
APOB	Body mass index	Wald ratio	1	0.93 (0.89, 0.98)	0.00482965
TAGLN2	Systolic blood pressure	Wald ratio	1	1.83 (1.18, 2.83)	0.00683
FES	Fasting insulin	Wald ratio	1	0.96 (0.93, 0.99)	0.00693395
APOB	Triglycerides	Wald ratio	1	1.20 (1.05, 1.37)	0.0081652
PCSK9	Diastolic blood pressure	Wald ratio	1	0.85 (0.76, 0.96)	0.0082059
LPA	Total cholesterol	Wald ratio	1	1.05 (1.01, 1.09)	0.0100845
PCSK9	Waist circumference	Wald ratio	1	0.96 (0.93, 0.99)	0.0124193
IL6R	Apolipoprotein B levels	Wald ratio	1	1.00 (1.00, 1.01)	0.0169517
PGF	Diastolic blood pressure	Wald ratio	1	0.69 (0.50, 0.94)	0.0181733
APOB	HDL cholesterol	Wald ratio	1	0.85 (0.74, 0.97)	0.0188135
TAGLN2	Waist circumference	Wald ratio	1	0.92 (0.87, 0.99)	0.0192618
LPA	LDL cholesterol	Wald ratio	1	1.05 (1.01, 1.09)	0.0210587
ABO	HbA1c	Wald ratio	1	1.01 (1.00, 1.02)	0.0212771
TAGLN2	Waist-to-hip ratio	Wald ratio	1	0.92 (0.86, 0.99)	0.0219249
PCSK9	Waist-to-hip ratio	Wald ratio	1	0.96 (0.94, 0.99)	0.0227398
PCSK9	HDL cholesterol	Wald ratio	1	0.97 (0.94, 1.00)	0.0244489
APOB	Systolic blood pressure	Wald ratio	1	2.64 (1.13, 6.17)	0.0252
COL6A3	Hip circumference	Wald ratio	1	0.92 (0.85, 0.99)	0.0262683
IL6R	Pulse pressure	Wald ratio	1	1.00 (1.00, 1.01)	0.0306287
TGFB1	Fasting glucose	Wald ratio	1	1.02 (1.00, 1.04)	0.0420189
FES	Two-hour glucose	Wald ratio	1	0.88 (0.78, 1.00)	0.046817
PCSK9	Systolic blood pressure	Wald ratio	1	0.81 (0.66, 1.00)	0.0479
LPA	Two-hour glucose	Inverse variance weighted	4	0.97 (0.95, 1.00)	0.050871
TAGLN2	Apolipoprotein A1 levels	Wald ratio	1	0.97 (0.94, 1.00)	0.0560752
IL6R	Lipoprotein (a) levels	Wald ratio	1	1.00 (0.99, 1.00)	0.0611967
TGFB1	Two-hour glucose	Wald ratio	1	1.09 (1.00, 1.19)	0.0615907
COL6A3	Waist circumference	Wald ratio	1	0.93 (0.87, 1.00)	0.0621275
SWAP70	Fasting insulin	Wald ratio	1	1.01 (1.00, 1.01)	0.0632908
APOB	Diastolic blood pressure	Wald ratio	1	0.64 (0.39, 1.04)	0.069909
LPA	Fasting glucose	Inverse variance weighted	4	1.01 (1.00, 1.01)	0.0757433
FES	Triglycerides	Wald ratio	1	1.06 (0.99, 1.14)	0.0782605
IL6R	HbA1c	Wald ratio	1	0.99 (0.98, 1.00)	0.0856599
FES	Fasting glucose	Wald ratio	1	0.98 (0.95, 1.00)	0.08803
APOB	Fasting glucose	Wald ratio	1	0.96 (0.92, 1.01)	0.105437
FES	Waist circumference	Wald ratio	1	1.06 (0.99, 1.14)	0.106909
IL6R	Diastolic blood pressure	Wald ratio	1	0.98 (0.95, 1.01)	0.11163
APOB	Two-hour glucose	Wald ratio	1	0.84 (0.68, 1.04)	0.112771
IL6R	Body mass index	Wald ratio	1	1.00 (1.00, 1.00)	0.133614
LPA	Pulse pressure	Wald ratio	1	0.98 (0.95, 1.01)	0.134393
FES	HDL cholesterol	Wald ratio	1	0.95 (0.88, 1.02)	0.136392
FES	Total cholesterol	Wald ratio	1	1.05 (0.98, 1.13)	0.142081
IL6R	Total cholesterol	Wald ratio	1	1.00 (1.00, 1.01)	0.148614
FES	Hip circumference	Wald ratio	1	1.06 (0.98, 1.15)	0.162646
ABO	Waist-to-hip ratio	Wald ratio	1	1.00 (1.00, 1.01)	0.166863
FES	HbA1c	Wald ratio	1	1.07 (0.97, 1.17)	0.194674
LPA	Systolic blood pressure	Inverse variance weighted	3	1.14 (0.93, 1.38)	0.206
APOB	HbA1c	Wald ratio	1	0.89 (0.74, 1.07)	0.215681
ABO	Body mass index	Wald ratio	1	1.00 (1.00, 1.00)	0.216721
PGF	Fasting glucose	Wald ratio	1	0.98 (0.95, 1.01)	0.221624
FGF5	HbA1c	Wald ratio	1	0.99 (0.97, 1.01)	0.227863
IL6R	Hip circumference	Wald ratio	1	1.00 (0.99, 1.00)	0.243345
PCSK9	Two-hour glucose	Wald ratio	1	0.97 (0.92, 1.02)	0.243345
PCSK9	Fasting glucose	Wald ratio	1	0.99 (0.98, 1.00)	0.246285
PCSK9	Fasting insulin	Wald ratio	1	0.99 (0.98, 1.01)	0.263387
IL6R	Fasting glucose	Wald ratio	1	1.00 (1.00, 1.00)	0.263718
PGF	Two-hour glucose	Wald ratio	1	0.91 (0.78, 1.07)	0.265435
FES	LDL cholesterol	Wald ratio	1	1.04 (0.97, 1.12)	0.271332
COL6A3	Two-hour glucose	Inverse variance weighted	2	0.94 (0.85, 1.05)	0.280095
TGFB1	Fasting insulin	Wald ratio	1	1.01 (0.99, 1.03)	0.288009
IL6R	Waist-to-hip ratio	Wald ratio	1	1.00 (1.00, 1.01)	0.317311
COL6A3	Triglycerides	Wald ratio	1	0.96 (0.89, 1.04)	0.325875
ABO	Hip circumference	Wald ratio	1	1.00 (0.99, 1.00)	0.344943
IL6R	HDL cholesterol	Wald ratio	1	1.00 (1.00, 1.01)	0.360567
COL6A3	Systolic blood pressure	Wald ratio	1	0.79 (0.48, 1.30)	0.362
SWAP70	Fasting glucose	Wald ratio	1	1.00 (0.99, 1.00)	0.370928
IL6R	LDL cholesterol	Wald ratio	1	1.00 (1.00, 1.01)	0.372451
PCSK9	HbA1c	Wald ratio	1	1.02 (0.97, 1.08)	0.389078
COL6A3	Fasting insulin	Inverse variance weighted	2	0.99 (0.95, 1.02)	0.391884
APOB	Fasting insulin	Wald ratio	1	0.98 (0.93, 1.03)	0.400908
IL6R	Systolic blood pressure	Wald ratio	1	0.98 (0.93, 1.03)	0.41
TAGLN2	Diastolic blood pressure	Wald ratio	1	1.11 (0.86, 1.42)	0.427605
LPA	Diastolic blood pressure	Inverse variance weighted	3	1.04 (0.95, 1.14)	0.431407
APOB	Waist circumference	Wald ratio	1	0.96 (0.85, 1.08)	0.455997
TAGLN2	HDL cholesterol	Wald ratio	1	1.03 (0.95, 1.11)	0.485106
LPA	Triglycerides	Wald ratio	1	0.99 (0.95, 1.02)	0.491344
TAGLN2	LDL cholesterol	Wald ratio	1	0.97 (0.90, 1.06)	0.512357
IL6R	Two-hour glucose	Wald ratio	1	1.00 (0.98, 1.01)	0.52987
COL6A3	Apolipoprotein B levels	Wald ratio	1	0.99 (0.96, 1.02)	0.5364
LPA	Apolipoprotein A1 levels	Inverse variance weighted	2	1.00 (0.99, 1.02)	0.554566
COL6A3	Lipoprotein (a) levels	Wald ratio	1	0.99 (0.96, 1.03)	0.572505
COL6A3	Body mass index	Wald ratio	1	0.99 (0.96, 1.02)	0.582319
LPA	Fasting insulin	Inverse variance weighted	4	1.00 (1.00, 1.01)	0.606269
TGFB1	Lipoprotein (a) levels	Wald ratio	1	1.01 (0.99, 1.02)	0.610753
FGF5	Fasting glucose	Wald ratio	1	1.00 (0.99, 1.00)	0.617075
IL6R	Triglycerides	Wald ratio	1	1.00 (1.00, 1.01)	0.617075
COL6A3	Fasting glucose	Inverse variance weighted	2	1.01 (0.98, 1.03)	0.620604
PCSK9	Pulse pressure	Wald ratio	1	1.00 (0.99, 1.01)	0.632497
IL6R	Fasting insulin	Wald ratio	1	1.00 (1.00, 1.00)	0.635725
COL6A3	Waist-to-hip ratio	Wald ratio	1	1.02 (0.95, 1.09)	0.637935
TAGLN2	Total cholesterol	Wald ratio	1	0.98 (0.91, 1.06)	0.642443
TAGLN2	Fasting insulin	Wald ratio	1	1.01 (0.98, 1.04)	0.649436
COL6A3	Diastolic blood pressure	Wald ratio	1	1.06 (0.80, 1.41)	0.671824
TAGLN2	Apolipoprotein B levels	Wald ratio	1	1.01 (0.98, 1.03)	0.693747
PCSK9	Triglycerides	Wald ratio	1	1.01 (0.98, 1.04)	0.713721
TAGLN2	Fasting glucose	Wald ratio	1	1.01 (0.98, 1.03)	0.726339
COL6A3	HbA1c	Inverse variance weighted	2	1.01 (0.94, 1.09)	0.727736
LPA	Waist-to-hip ratio	Wald ratio	1	1.01 (0.97, 1.05)	0.733857
FES	Waist-to-hip ratio	Wald ratio	1	1.01 (0.94, 1.09)	0.738883
IL6R	Waist circumference	Wald ratio	1	1.00 (0.99, 1.00)	0.746294
TAGLN2	HbA1c	Wald ratio	1	0.99 (0.90, 1.08)	0.762967
APOB	Waist-to-hip ratio	Wald ratio	1	0.98 (0.87, 1.11)	0.771121
TAGLN2	Triglycerides	Wald ratio	1	1.01 (0.94, 1.09)	0.772993
COL6A3	HDL cholesterol	Wald ratio	1	0.99 (0.91, 1.07)	0.776921
COL6A3	LDL cholesterol	Wald ratio	1	0.99 (0.90, 1.08)	0.793677
LPA	Waist circumference	Wald ratio	1	1.00 (0.96, 1.03)	0.800464
LPA	HDL cholesterol	Wald ratio	1	1.00 (0.97, 1.04)	0.800553
TAGLN2	Lipoprotein (a) levels	Wald ratio	1	1.00 (0.97, 1.03)	0.80224
SWAP70	Two-hour glucose	Wald ratio	1	1.00 (0.97, 1.02)	0.826042
VAMP5	Fasting insulin	Wald ratio	1	0.99 (0.94, 1.05)	0.827903
TAGLN2	Hip circumference	Wald ratio	1	0.99 (0.93, 1.07)	0.857153
APOB	Hip circumference	Wald ratio	1	0.99 (0.87, 1.12)	0.863112
PGF	Fasting insulin	Wald ratio	1	1.00 (0.97, 1.04)	0.880765
ABO	Waist circumference	Wald ratio	1	1.00 (1.00, 1.01)	0.906347
VAMP5	Two-hour glucose	Wald ratio	1	0.99 (0.78, 1.25)	0.910629
FGF5	Fasting insulin	Wald ratio	1	1.00 (0.99, 1.01)	0.96202
FGF5	Two-hour glucose	Wald ratio	1	1.00 (0.98, 1.02)	0.971845
TAGLN2	Two-hour glucose	Wald ratio	1	1.00 (0.88, 1.14)	0.983204
COL6A3	Apolipoprotein A1 levels	Wald ratio	1	1.00 (0.97, 1.03)	0.991307
PCSK9	Hip circumference	Wald ratio	1	1.00 (0.97, 1.03)	0.995801
PGF	HbA1c	Wald ratio	1	1.00 (0.89, 1.12)	1
LPA	Hip circumference	Wald ratio	1	1.00 (0.96, 1.04)	1
COL6A3	Total cholesterol	Wald ratio	1	1.00 (0.92, 1.09)	1

[truncated: 12 more sheets: Table S11, Table S12, Table S13, Table S14, Table S15, Table S16, Table S17, Table S18, Table S19, Table S20, Table S21, Table S22]
